# Supplementary material for: 6-Meth­oxy-2-methyl-1-phenyl-1H-indole-3-carbonitrile
Source: Acta Crystallogr Sect E Struct Rep Online. 2011 Sep 30;67(Pt 10):o2798. doi: 10.1107/S1600536811038724 (PMC3201306; doi:10.1107/S1600536811038724)
Supplement: Supplementary file 2 [file e-67-o2798-Isup2.hkl]

# 
# h,k,l, Fc-squared, Fo-squared, sigma(Fo-squared) and status flag 
# 
data_I
_shelx_title ' shelx in P-1' 
_shelx_refln_list_code          4 
_shelx_F_calc_maximum      130.88 
_exptl_crystal_F_000       276.00 
_reflns_d_resolution_high  0.7572 
 
loop_ 
 _symmetry_equiv_pos_as_xyz 
 'x, y, z' 
 '-x, -y, -z' 
 
_cell_length_a     6.3699 
_cell_length_b    10.6084 
_cell_length_c    10.8139 
_cell_angle_alpha  70.059 
_cell_angle_beta   79.455 
_cell_angle_gamma  78.869 
 
_shelx_F_squared_multiplier     1.000 
 
loop_ 
 _refln_index_h 
 _refln_index_k 
 _refln_index_l 
 _refln_F_squared_calc 
 _refln_F_squared_meas 
 _refln_F_squared_sigma 
 _refln_observed_status 
   1   0   0     1508.80     1361.22      9.66 o 
   2   0   0      481.35      424.24      5.19 o 
   3   0   0       61.59       55.64      3.36 o 
   4   0   0       27.05       32.53      4.68 o 
   5   0   0        0.95        1.10      1.76 o 
   6   0   0      123.75      128.98     12.82 o 
   7   0   0       29.03       23.93     10.16 o 
   8   0   0        0.57        0.29      3.59 o 
  -8   1   0        0.45        0.70      3.82 o 
  -7   1   0        1.20        1.41      4.27 o 
  -6   1   0       68.82       59.12     14.22 o 
  -5   1   0      207.45      214.87     12.13 o 
  -4   1   0      142.19      141.81      8.84 o 
  -3   1   0        4.21        2.15      1.18 o 
  -2   1   0      183.50      166.06      4.31 o 
  -1   1   0     1318.94     1246.78     25.46 o 
   0   1   0       23.58       21.31      1.04 o 
   1   1   0     1075.36      985.03     12.35 o 
   2   1   0       69.59       64.04      2.36 o 
   3   1   0        9.30       12.52      4.91 o 
   4   1   0        0.58        1.44      1.11 o 
   5   1   0       34.58       37.47     14.82 o 
   6   1   0       53.65       51.39     18.20 o 
   7   1   0       22.85       21.12     10.52 o 
   8   1   0        6.80        5.13     10.05 o 
  -7   2   0       35.36       33.70     31.65 o 
  -6   2   0       40.90       39.53     17.39 o 
  -5   2   0       88.25       98.56     18.20 o 
  -4   2   0       46.88       47.70      8.05 o 
  -3   2   0       28.35       24.82      5.91 o 
  -2   2   0       19.78       20.13      2.34 o 
  -1   2   0    17128.90    21647.54   2561.11 o 
   0   2   0     1890.16     1778.47     59.27 o 
   1   2   0      891.62      822.58      9.66 o 
   2   2   0      947.22      968.08     22.00 o 
   3   2   0      303.69      332.65     11.61 o 
   4   2   0      196.75      221.22     11.13 o 
   5   2   0      312.44      321.15     11.98 o 
   6   2   0      178.09      179.76     13.06 o 
   7   2   0       31.13       24.24     15.27 o 
  -7   3   0        1.39        1.70      5.52 o 
  -6   3   0        8.04        4.12      4.10 o 
  -5   3   0      172.81      183.90     18.12 o 
  -4   3   0      153.45      161.52     16.10 o 
  -3   3   0       14.44       17.26      8.85 o 
  -2   3   0       33.50       23.94      2.99 o 
  -1   3   0     1126.41     1082.08     47.38 o 
   0   3   0     3013.75     3222.73     67.29 o 
   1   3   0     1549.71     1419.53     34.28 o 
   2   3   0      153.95      151.50      3.88 o 
   3   3   0        0.77        1.93      0.99 o 
   4   3   0        2.25        3.92      2.76 o 
   5   3   0        0.43        0.74      2.08 o 
   6   3   0       13.86       13.22      8.20 o 
   7   3   0        3.09        2.50      3.68 o 
  -7   4   0        0.91        0.76      3.96 o 
  -6   4   0       12.52        5.46      5.33 o 
  -5   4   0        3.55        1.71      2.10 o 
  -4   4   0      112.49      110.18     15.61 o 
  -3   4   0        5.15        4.39      3.00 o 
  -2   4   0     3656.00     3938.35     88.70 o 
  -1   4   0      230.35      232.57      7.19 o 
   0   4   0       80.37       77.56      3.98 o 
   1   4   0       77.32       71.00      2.22 o 
   2   4   0        6.70        3.66      1.70 o 
   3   4   0      110.16      112.83      4.58 o 
   4   4   0       75.68       72.79      7.62 o 
   5   4   0        1.74        2.20      2.07 o 
   6   4   0       30.78       31.10     18.39 o 
   7   4   0      189.64      200.41     34.66 o 
   8   4   0        5.84        1.44      3.68 o 
  -7   5   0        6.25        3.87      5.03 o 
  -6   5   0       23.40       16.15     11.61 o 
  -5   5   0        0.69        0.85      1.98 o 
  -4   5   0       28.76       29.96      9.34 o 
  -3   5   0      178.27      170.36     10.85 o 
  -2   5   0      240.49      228.64     12.59 o 
  -1   5   0       87.58       91.11      7.86 o 
   0   5   0        0.15        0.85      1.01 o 
   1   5   0      376.97      370.43     10.48 o 
   2   5   0      794.74      738.58     18.31 o 
   3   5   0       81.54       82.40      4.49 o 
   4   5   0       44.63       31.54      4.88 o 
   5   5   0       49.79       49.22      9.08 o 
   6   5   0        6.91        3.64      3.72 o 
   7   5   0       57.93       63.48     12.69 o 
  -6   6   0       26.58       21.18     20.42 o 
  -5   6   0        2.51        1.37      1.74 o 
  -4   6   0       26.40       23.04      8.22 o 
  -3   6   0      356.75      381.69     15.67 o 
  -2   6   0       71.41       73.29      7.29 o 
  -1   6   0       59.00       60.33      5.71 o 
   0   6   0        3.01        3.35      2.30 o 
   1   6   0      127.29      136.68      5.32 o 
   2   6   0      361.18      357.95      8.31 o 
   3   6   0       42.36       38.48      7.01 o 
   4   6   0       32.06       24.80      5.15 o 
   5   6   0        2.86        2.39      2.02 o 
   6   6   0       11.50        9.91      7.10 o 
   7   6   0        3.38        1.86      2.62 o 
  -6   7   0       12.92        9.25     19.98 o 
  -5   7   0        7.85        8.07      6.23 o 
  -4   7   0       16.74       10.70     10.00 o 
  -3   7   0       65.99       69.26     15.68 o 
  -2   7   0       61.98       66.64      9.01 o 
  -1   7   0       11.60       13.20      7.51 o 
   0   7   0       15.61       18.41      6.25 o 
   1   7   0        0.14        0.74      0.89 o 
   2   7   0      140.36      126.19     11.27 o 
   3   7   0       43.66       44.52      3.93 o 
   4   7   0      186.26      184.84     11.70 o 
   5   7   0       28.90       30.72     16.65 o 
   6   7   0        1.20        3.31      3.07 o 
   7   7   0      254.86      313.27     16.76 o 
  -5   8   0       13.14        8.18      8.31 o 
  -4   8   0      174.02      195.36     20.14 o 
  -3   8   0        0.64        0.59      2.55 o 
  -2   8   0        0.81        1.25      2.51 o 
  -1   8   0        5.21        3.76      2.77 o 
   0   8   0        7.40        7.01      5.37 o 
   1   8   0       11.64       10.60      3.51 o 
   2   8   0       28.39       23.39      4.17 o 
   3   8   0      424.70      435.07     22.75 o 
   4   8   0       10.72       10.23      6.33 o 
   5   8   0        2.73        1.01      2.69 o 
   6   8   0        1.31        1.81      2.31 o 
   7   8   0        0.00        1.06      2.03 o 
  -5   9   0       57.35       53.71     12.46 o 
  -4   9   0        0.23        1.36      2.91 o 
  -3   9   0        0.59        1.50      2.20 o 
  -2   9   0        0.22        0.83      2.09 o 
  -1   9   0        0.91        0.75      1.22 o 
   0   9   0        0.06        0.66      1.76 o 
   1   9   0        0.09        0.43      1.04 o 
   2   9   0       26.52       25.48     11.29 o 
   3   9   0      168.43      186.66     19.72 o 
   4   9   0        0.01        1.18      2.44 o 
   5   9   0        0.46        1.34      2.03 o 
   6   9   0       73.64       85.09     20.08 o 
  -4  10   0       13.49        3.39      3.54 o 
  -3  10   0        7.99        4.57      5.16 o 
  -2  10   0       16.56        9.33      7.19 o 
  -1  10   0       38.58       39.31      6.43 o 
   0  10   0        1.76        1.17      1.57 o 
   1  10   0       42.26       34.32     34.24 o 
   2  10   0      147.85      152.91     16.80 o 
   3  10   0       55.56       47.91     18.36 o 
   4  10   0       86.80       89.48     20.71 o 
   5  10   0        6.84        5.61      6.36 o 
   6  10   0       24.97       14.81     14.17 o 
  -3  11   0        4.01        1.48      2.39 o 
  -2  11   0        3.46        1.82      5.63 o 
  -1  11   0       28.49       12.56     21.84 o 
   0  11   0        0.02        1.69      4.41 o 
   1  11   0        2.83        1.72      2.01 o 
   2  11   0      106.04      122.22     26.85 o 
   3  11   0       35.20       22.81     18.20 o 
   4  11   0        3.66        1.26      2.21 o 
   5  11   0       56.74       50.66     22.09 o 
  -2  12   0       11.93        2.69      6.43 o 
  -1  12   0        0.01        3.28      5.09 o 
   0  12   0        0.48        0.82      3.76 o 
   1  12   0      102.72       90.59     16.72 o 
   2  12   0        1.92        1.20      2.92 o 
   3  12   0       13.31        5.51      8.97 o 
   4  12   0       28.45       16.02     22.01 o 
   0  13   0        3.96        1.58      3.96 o 
   1  13   0      102.19      101.38     14.28 o 
   2  13   0        2.12        0.87      4.31 o 
  -3 -12   1       26.33       14.77     13.67 o 
  -2 -12   1       10.14        3.51      3.78 o 
  -1 -12   1        6.44        3.88      3.18 o 
   0 -12   1        0.47        0.19      3.53 o 
   1 -12   1        4.18        0.87      3.87 o 
  -4 -11   1        6.11        3.79      5.89 o 
  -3 -11   1       40.29       27.55     19.27 o 
  -2 -11   1        0.50        0.64      2.56 o 
  -1 -11   1        8.77        5.67      3.77 o 
   0 -11   1        5.01        2.15      3.67 o 
   1 -11   1       78.32       74.28     31.72 o 
   2 -11   1       19.26        9.85     13.19 o 
   3 -11   1       14.03        5.39      3.97 o 
  -5 -10   1       47.77       40.16     21.60 o 
  -4 -10   1      217.77      232.58     21.22 o 
  -3 -10   1       22.90       20.52     13.97 o 
  -2 -10   1       84.06       78.61     16.70 o 
  -1 -10   1        2.97        1.90      2.55 o 
   0 -10   1        5.85        3.17      3.89 o 
   1 -10   1        9.82        3.60      5.18 o 
   2 -10   1       16.44       10.82      8.33 o 
   3 -10   1        4.54        2.43      3.13 o 
   4 -10   1        1.99        0.91      1.97 o 
  -6  -9   1       56.44       71.32     12.68 o 
  -5  -9   1        0.05        1.17      2.27 o 
  -4  -9   1        2.17        1.83      3.32 o 
  -3  -9   1       32.68       29.43     16.23 o 
  -2  -9   1        0.62        1.52      2.30 o 
  -1  -9   1       14.88       11.64      7.70 o 
   0  -9   1       28.67       28.31      5.35 o 
   1  -9   1       13.27       12.13      9.20 o 
   2  -9   1       72.86       83.39     11.58 o 
   3  -9   1      103.89      112.12     19.21 o 
   4  -9   1      152.02      180.80     13.96 o 
   5  -9   1       61.98       32.92     37.91 o 
  -6  -8   1       19.13       15.29     16.32 o 
  -5  -8   1       46.63       54.91     10.05 o 
  -4  -8   1       10.71        6.44      5.66 o 
  -3  -8   1      487.41      491.93     25.88 o 
  -2  -8   1      179.18      171.67      9.75 o 
  -1  -8   1        2.13        1.80      1.74 o 
   0  -8   1      135.61      159.72     10.50 o 
   1  -8   1        7.69        7.69      5.91 o 
   2  -8   1       48.15       61.11      8.82 o 
   3  -8   1      131.86      146.34     15.70 o 
   4  -8   1      333.08      302.84     29.80 o 
   5  -8   1        2.75        1.79      2.73 o 
  -7  -7   1        0.15        0.55      1.15 o 
  -6  -7   1        7.01        5.01      5.15 o 
  -5  -7   1       23.06       17.24     12.26 o 
  -4  -7   1      114.32      107.08     12.48 o 
  -3  -7   1      210.19      198.97      6.67 o 
  -2  -7   1      404.89      420.22      8.92 o 
  -1  -7   1       87.59       82.08      6.24 o 
   0  -7   1       42.43       40.96      5.12 o 
   1  -7   1        0.85        1.19      1.91 o 
   2  -7   1       27.93       31.15      6.37 o 
   3  -7   1      264.84      278.89     17.00 o 
   4  -7   1       40.74       37.98      9.39 o 
   5  -7   1        0.62        0.07      2.80 o 
   6  -7   1        6.74        3.15      3.44 o 
  -7  -6   1        0.48        0.97      2.41 o 
  -6  -6   1       60.49       72.15      9.65 o 
  -5  -6   1       34.82       30.83      8.28 o 
  -4  -6   1      122.17       98.65      9.07 o 
  -3  -6   1       33.14       33.69      4.47 o 
  -2  -6   1       25.35       25.81      4.22 o 
  -1  -6   1       18.86       24.08      4.55 o 
   0  -6   1        4.62        4.09      2.91 o 
   1  -6   1       97.10       94.95      6.34 o 
   2  -6   1       88.57       89.79     12.46 o 
   3  -6   1     1346.07     1397.58     32.57 o 
   4  -6   1      222.93      226.13     20.87 o 
   5  -6   1        0.03        1.40      2.22 o 
   6  -6   1        1.19        1.88      2.88 o 
  -7  -5   1        0.08        0.52      1.37 o 
  -6  -5   1        0.67        1.12      1.63 o 
  -5  -5   1       96.22       85.63      9.61 o 
  -4  -5   1        1.34        1.54      2.31 o 
  -3  -5   1      339.40      351.65      8.19 o 
  -2  -5   1      114.06      111.90      3.84 o 
  -1  -5   1     1129.62     1207.60     20.71 o 
   0  -5   1       18.27       20.55      3.56 o 
   1  -5   1      130.30      146.60     12.30 o 
   2  -5   1      652.23      559.65     61.97 o 
   3  -5   1      629.85      662.45     20.19 o 
   4  -5   1       29.53       30.97     14.29 o 
   5  -5   1        0.01        0.93      2.94 o 
   6  -5   1        1.05        1.14      2.28 o 
   7  -5   1       12.15        5.80     11.77 o 
  -7  -4   1        1.63        0.91      1.31 o 
  -6  -4   1       81.00       85.68     10.89 o 
  -5  -4   1      139.23      138.14     11.93 o 
  -4  -4   1       69.50       76.01      6.67 o 
  -3  -4   1       20.30       18.73      3.47 o 
  -2  -4   1      987.74     1069.33     22.40 o 
  -1  -4   1        1.26        1.20      0.61 o 
   0  -4   1      242.86      220.95     15.23 o 
   1  -4   1       30.37       31.64      3.68 o 
   2  -4   1     1385.11     1410.42     29.16 o 
   3  -4   1      160.27      167.09      9.76 o 
   4  -4   1       37.32       36.71     11.37 o 
   5  -4   1      110.67      109.20     21.55 o 
   6  -4   1        3.27        2.71      2.69 o 
   7  -4   1       39.27       18.21     40.10 o 
  -8  -3   1       10.82        8.69     13.53 o 
  -7  -3   1        6.86        5.52      5.94 o 
  -6  -3   1      165.92      166.33     18.66 o 
  -5  -3   1       18.05       17.57     10.06 o 
  -4  -3   1       55.38       58.68      6.70 o 
  -3  -3   1      232.16      243.10      7.06 o 
  -2  -3   1      604.21      616.49     10.60 o 
  -1  -3   1     2025.64     2088.85     17.98 o 
   0  -3   1      409.12      416.31      5.05 o 
   1  -3   1      528.23      520.38     41.37 o 
   2  -3   1      861.22      918.41     24.98 o 
   3  -3   1      108.50      106.53      8.46 o 
   4  -3   1      119.12      118.65     10.62 o 
   5  -3   1      125.42      114.55     13.65 o 
   6  -3   1        8.47        8.34      6.31 o 
   7  -3   1        0.85        0.45      2.66 o 
  -8  -2   1        5.85        6.16     10.67 o 
  -7  -2   1       29.54       28.43     29.95 o 
  -6  -2   1        2.33        1.33      1.63 o 
  -5  -2   1        5.19        4.77      3.34 o 
  -4  -2   1       26.84       30.07      5.22 o 
  -3  -2   1      180.17      199.39      9.00 o 
  -2  -2   1        3.94        5.88      1.91 o 
  -1  -2   1     4539.02     4612.95     32.95 o 
   0  -2   1      543.39      557.77      6.82 o 
   1  -2   1     3615.74     3746.59     54.10 o 
   2  -2   1      455.52      393.42     54.29 o 
   3  -2   1      151.73      146.33      7.93 o 
   4  -2   1        2.07        1.46      1.84 o 
   5  -2   1        0.28        0.71      2.48 o 
   6  -2   1        4.58        5.64      3.77 o 
   7  -2   1       15.23        9.22      8.76 o 
  -8  -1   1        1.09        1.72      4.10 o 
  -7  -1   1       79.66      103.73     58.48 o 
  -6  -1   1        0.83        0.94      2.07 o 
  -5  -1   1       17.47       15.41      7.56 o 
  -4  -1   1       56.71       57.17      3.73 o 
  -3  -1   1      138.63      149.41      5.44 o 
  -2  -1   1       81.80       77.72      2.37 o 
  -1  -1   1      248.49      238.22      5.42 o 
   0  -1   1     1986.07     1956.07     34.14 o 
   1  -1   1     4283.26     4465.85     85.37 o 
   2  -1   1       18.32       18.29      1.93 o 
   3  -1   1       62.12       51.78      8.00 o 
   4  -1   1       89.99       73.91      7.43 o 
   5  -1   1      107.04      104.29     15.89 o 
   6  -1   1      106.73      100.20     16.98 o 
   7  -1   1        3.19        3.59      3.17 o 
   8  -1   1        2.58        3.82      6.31 o 
  -8   0   1        1.16        0.99      2.97 o 
  -7   0   1       31.19       34.93     28.08 o 
  -6   0   1       15.42       16.70      7.27 o 
  -5   0   1       11.29       11.23      5.59 o 
  -4   0   1      244.44      254.16      6.98 o 
  -3   0   1       83.63       83.30      3.60 o 
  -2   0   1       17.92       13.82      1.38 o 
  -1   0   1      343.88      316.60      4.17 o 
   0   0   1       40.55       31.32      1.12 o 
   1   0   1       12.73       16.43      1.29 o 
   2   0   1       81.98       75.85      3.05 o 
   3   0   1       15.50       15.00      4.57 o 
   4   0   1       48.97       44.05      6.59 o 
   5   0   1      227.71      219.88     12.78 o 
   6   0   1        2.47        1.52      1.72 o 
   7   0   1       91.69      106.59     23.32 o 
   8   0   1        0.01       -0.42      4.47 o 
  -7   1   1       80.54       88.67     24.91 o 
  -6   1   1        2.22        0.40      2.30 o 
  -5   1   1      191.84      206.21     10.28 o 
  -4   1   1       30.77       33.71      5.85 o 
  -3   1   1      180.12      189.89      7.26 o 
  -2   1   1      688.14      678.17     49.41 o 
  -1   1   1       63.69       58.85      1.35 o 
   0   1   1     1251.14     1186.24     11.81 o 
   1   1   1       35.99       36.67      1.45 o 
   2   1   1       15.17       13.82      1.69 o 
   3   1   1       31.94       37.80      2.94 o 
   4   1   1       16.35       19.58      6.06 o 
   5   1   1       30.68       42.45     15.50 o 
   6   1   1       19.94       16.09      6.96 o 
   7   1   1      112.15      111.57     15.30 o 
   8   1   1       14.46       14.09     22.40 o 
  -7   2   1       22.70       24.19     29.59 o 
  -6   2   1        1.65        1.08      1.89 o 
  -5   2   1       71.30       73.45     10.34 o 
  -4   2   1       28.69       26.89      5.36 o 
  -3   2   1        3.38        4.92      2.47 o 
  -2   2   1      156.55      138.85      4.23 o 
  -1   2   1      357.41      352.26      4.26 o 
   0   2   1      340.25      345.21      6.51 o 
   1   2   1     2275.70     2096.19     77.55 o 
   2   2   1      382.93      397.34      6.04 o 
   3   2   1       13.08       11.85      3.95 o 
   4   2   1        1.46        0.59      1.36 o 
   5   2   1        0.10        0.74      2.17 o 
   6   2   1      615.02      700.50     29.07 o 
   7   2   1       77.25       63.81     22.52 o 
   8   2   1        0.52        1.53      3.08 o 
  -7   3   1       31.42       28.13     33.08 o 
  -6   3   1       21.52       19.73     11.17 o 
  -5   3   1        0.01        1.18      2.47 o 
  -4   3   1        6.21        4.38      3.53 o 
  -3   3   1      109.57      120.36      4.66 o 
  -2   3   1      650.94      666.39     14.31 o 
  -1   3   1     2508.88     2624.80     26.09 o 
   0   3   1       70.24       58.11      2.80 o 
   1   3   1      834.00      718.28     35.09 o 
   2   3   1      469.36      478.20      8.22 o 
   3   3   1        1.53        6.53      4.38 o 
   4   3   1        8.09       10.83      5.12 o 
   5   3   1       80.89       84.22      7.68 o 
   6   3   1       31.86       35.68     11.13 o 
   7   3   1        9.76       12.53     10.21 o 
  -7   4   1       37.12       25.73     41.57 o 
  -6   4   1       83.27       78.24     19.69 o 
  -5   4   1       21.06       18.27     12.28 o 
  -4   4   1       10.75       10.14      6.45 o 
  -3   4   1       31.29       26.62     10.66 o 
  -2   4   1      108.07       97.67      4.81 o 
  -1   4   1      619.92      599.72     11.78 o 
   0   4   1       39.49       40.12      2.91 o 
   1   4   1      370.89      345.07     36.14 o 
   2   4   1      188.56      183.31      6.56 o 
   3   4   1       18.76       17.20      2.19 o 
   4   4   1       89.45       89.39      7.94 o 
   5   4   1      239.52      251.72     14.80 o 
   6   4   1      103.28      105.28     11.03 o 
   7   4   1      138.07      152.02     33.60 o 
  -7   5   1       23.15        9.70     27.50 o 
  -6   5   1        0.03        0.96      3.46 o 
  -5   5   1        2.70        2.53      3.41 o 
  -4   5   1        0.49        1.36      2.02 o 
  -3   5   1       24.65       25.37     12.27 o 
  -2   5   1      565.20      585.00     16.28 o 
  -1   5   1      101.20       95.82      8.39 o 
   0   5   1      321.33      329.64     15.64 o 
   1   5   1      519.85      392.15     63.65 o 
   2   5   1      761.49      761.97     39.45 o 
   3   5   1        5.71        8.41      4.12 o 
   4   5   1       14.18       13.28      4.97 o 
   5   5   1       55.20       60.39      8.83 o 
   6   5   1       74.97       80.12     12.34 o 
   7   5   1       18.89       10.26      8.61 o 
   8   5   1        1.79        1.53      4.41 o 
  -6   6   1       68.10       69.88     43.63 o 
  -5   6   1        3.88        3.38      3.37 o 
  -4   6   1       44.62       45.40     13.91 o 
  -3   6   1       10.62       11.03      6.81 o 
  -2   6   1      101.63       95.36      9.26 o 
  -1   6   1      204.50      223.15     12.84 o 
   0   6   1      329.53      318.33      8.72 o 
   1   6   1       13.85       14.08      1.64 o 
   2   6   1      216.30      219.80     10.39 o 
   3   6   1       25.83       21.94      1.98 o 
   4   6   1      303.95      267.99     17.23 o 
   5   6   1       17.77       14.94      8.29 o 
   6   6   1       26.83       26.26     16.23 o 
   7   6   1       21.65       16.31     19.26 o 
  -6   7   1        1.58        0.53      5.49 o 
  -5   7   1        8.56        5.91      4.69 o 
  -4   7   1        5.79        4.51      3.64 o 
  -3   7   1      160.54      171.29     21.42 o 
  -2   7   1       21.44       26.24     10.35 o 
  -1   7   1      115.42      105.98     18.02 o 
   0   7   1        4.34        3.15      2.28 o 
   1   7   1       92.77       93.24      3.83 o 
   2   7   1       45.03       49.72     11.33 o 
   3   7   1      218.22      230.76     13.54 o 
   4   7   1        0.79        1.19      2.57 o 
   5   7   1        1.53        2.47      2.45 o 
   6   7   1        4.04        3.09      3.35 o 
   7   7   1        6.53        2.61      4.00 o 
  -5   8   1        3.35        1.44      2.41 o 
  -4   8   1       23.27       31.20      9.27 o 
  -3   8   1       56.09       53.94     10.51 o 
  -2   8   1        0.17        0.45      1.62 o 
  -1   8   1      100.10      103.95      8.54 o 
   0   8   1      273.12      301.82     30.71 o 
   1   8   1        5.80        2.56      2.58 o 
   2   8   1       93.57      106.20     15.37 o 
   3   8   1       67.38       66.02     18.14 o 
   4   8   1       40.03       33.20     12.36 o 
   5   8   1       74.00       77.21     14.61 o 
   6   8   1        3.72        5.40      5.24 o 
   7   8   1        0.25        1.56      2.29 o 
  -5   9   1        4.43        3.28      4.12 o 
  -4   9   1       29.21       15.59     25.85 o 
  -3   9   1       16.56       15.53     17.23 o 
  -2   9   1       45.63       41.11      8.15 o 
  -1   9   1       13.07       11.30      8.46 o 
   0   9   1      181.97      181.59     10.94 o 
   1   9   1       25.81       20.92      7.57 o 
   2   9   1       29.34       38.76     15.82 o 
   3   9   1       23.59       22.69     11.76 o 
   4   9   1        7.61        3.48      3.97 o 
   5   9   1        4.30        3.30      3.16 o 
   6   9   1        3.19        1.89      3.12 o 
  -4  10   1       10.29        5.07      6.87 o 
  -3  10   1        0.03        0.55      2.01 o 
  -2  10   1        0.08        0.42      1.79 o 
  -1  10   1       29.12       17.28     11.02 o 
   0  10   1        0.48        0.62      1.41 o 
   1  10   1        0.00        0.63      2.80 o 
   2  10   1      142.69      158.46     17.28 o 
   3  10   1       23.99       22.69     13.58 o 
   4  10   1        0.22        0.70      1.70 o 
   5  10   1        3.66        4.78      5.30 o 
   6  10   1       16.70        9.05      8.48 o 
  -3  11   1        4.66        1.38      2.03 o 
  -2  11   1        0.04        1.01      1.35 o 
  -1  11   1       62.48       61.46     17.67 o 
   0  11   1       67.43       61.91     14.33 o 
   1  11   1       95.67       92.22     30.86 o 
   2  11   1       72.42       68.57     27.93 o 
   3  11   1        1.66        2.68      3.12 o 
   4  11   1        6.11        4.08      4.60 o 
   5  11   1        8.23        5.67      4.82 o 
  -2  12   1        2.27        1.58      3.42 o 
  -1  12   1        5.54        1.04      3.06 o 
   0  12   1       24.00       20.51     19.79 o 
   1  12   1       40.23       28.31     24.77 o 
   2  12   1       96.56       79.63     18.93 o 
   3  12   1        3.37        2.71      3.11 o 
   4  12   1        1.14        1.19      2.22 o 
   0  13   1       24.31       16.30     15.11 o 
   1  13   1       93.41       90.75     15.13 o 
   2  13   1        8.11        3.49      5.21 o 
   3  13   1        0.45        0.75      3.11 o 
  -2 -12   2       12.39        6.77      4.80 o 
  -1 -12   2        2.69        1.44      3.42 o 
   0 -12   2        2.74        2.51      8.04 o 
  -4 -11   2        4.36        0.87      3.17 o 
  -3 -11   2       24.48       14.99     12.79 o 
  -2 -11   2       28.78       16.77     14.61 o 
  -1 -11   2       14.72       13.06      9.95 o 
   0 -11   2       12.69        6.56      9.82 o 
   1 -11   2        5.33        1.33      3.36 o 
   2 -11   2       55.30       35.22     43.11 o 
  -5 -10   2       17.12       10.42     11.68 o 
  -4 -10   2       30.70       12.06     14.73 o 
  -3 -10   2      170.44      175.22     28.54 o 
  -2 -10   2        6.60        6.27      4.56 o 
  -1 -10   2        0.02        1.19      2.81 o 
   0 -10   2        1.39        0.86      0.94 o 
   1 -10   2       21.88       14.41     13.47 o 
   2 -10   2       64.44       48.13      9.32 o 
   3 -10   2       12.34        7.68      7.24 o 
  -6  -9   2        3.74        1.53      2.39 o 
  -5  -9   2        4.70        3.84      4.70 o 
  -4  -9   2        0.14        0.83      2.64 o 
  -3  -9   2       11.47        6.05      4.43 o 
  -2  -9   2       65.49       66.47     16.76 o 
  -1  -9   2       16.81       14.22      8.34 o 
   0  -9   2       55.77       54.96      8.14 o 
   1  -9   2        0.06        0.72      1.76 o 
   2  -9   2       68.05       73.20      9.46 o 
   3  -9   2       58.46       62.22     15.42 o 
   4  -9   2       54.33       31.14     20.48 o 
  -6  -8   2       14.65        8.99     11.13 o 
  -5  -8   2        5.13        2.76      3.13 o 
  -4  -8   2       33.53       23.82     14.37 o 
  -3  -8   2      168.77      167.68     10.53 o 
  -2  -8   2      147.11      142.33      8.58 o 
  -1  -8   2        1.92        1.34      1.30 o 
   0  -8   2       11.34        9.37      5.85 o 
   1  -8   2       68.36       73.33     12.95 o 
   2  -8   2      207.42      247.81     17.02 o 
   3  -8   2       31.36       27.17     16.15 o 
   4  -8   2       61.13       57.06     14.15 o 
   5  -8   2        3.45        1.87      2.10 o 
  -6  -7   2        2.13        1.81      1.92 o 
  -5  -7   2       65.42       69.21     10.39 o 
  -4  -7   2       43.10       35.65      8.16 o 
  -3  -7   2        0.91        0.53      1.28 o 
  -2  -7   2       26.43       27.58      5.01 o 
  -1  -7   2       98.46      121.61      7.81 o 
   0  -7   2        9.70       11.48      7.78 o 
   1  -7   2       22.30       27.11     11.83 o 
   2  -7   2        0.75        1.06      1.77 o 
   3  -7   2       33.13       26.38     17.13 o 
   4  -7   2      500.34      518.75     25.81 o 
   5  -7   2        0.29        0.40      1.92 o 
   6  -7   2       14.68        6.32      8.50 o 
  -7  -6   2        2.60        2.92      6.51 o 
  -6  -6   2        2.30        1.63      2.27 o 
  -5  -6   2        3.40        1.16      1.56 o 
  -4  -6   2       84.67       76.56     11.01 o 
  -3  -6   2       48.36       46.42      5.61 o 
  -2  -6   2       40.38       40.30      4.45 o 
  -1  -6   2       26.26       32.29      3.28 o 
   0  -6   2       72.91       74.49      5.49 o 
   1  -6   2        8.94        9.25      5.73 o 
   2  -6   2        0.07       -0.21      2.65 o 
   3  -6   2      413.17      453.37     22.66 o 
   4  -6   2       99.06      105.66     10.90 o 
   5  -6   2       16.60       11.64      9.88 o 
   6  -6   2       11.39        6.24      5.67 o 
  -7  -5   2       27.30       21.12     25.90 o 
  -6  -5   2        6.14        6.63      5.15 o 
  -5  -5   2      134.87      141.73     11.36 o 
  -4  -5   2      289.62      228.46     31.45 o 
  -3  -5   2        1.15        2.41      1.52 o 
  -2  -5   2      616.58      641.24     11.49 o 
  -1  -5   2      646.73      744.20     11.45 o 
   0  -5   2      119.64      115.68     15.05 o 
   1  -5   2      136.21      149.62      7.48 o 
   2  -5   2        0.41        0.84      1.83 o 
   3  -5   2      438.49      474.35     21.58 o 
   4  -5   2       28.51       30.67      7.18 o 
   5  -5   2       22.20       17.55     12.83 o 
   6  -5   2        2.73        1.86      2.39 o 
   7  -5   2        5.36        1.48      3.59 o 
  -7  -4   2        0.23        1.01      5.27 o 
  -6  -4   2       13.20       12.08      9.83 o 
  -5  -4   2      233.30      222.42     15.68 o 
  -4  -4   2      243.04      256.75     11.68 o 
  -3  -4   2       17.84       20.70      3.30 o 
  -2  -4   2       36.08       32.62      2.75 o 
  -1  -4   2      161.86      165.66      4.92 o 
   0  -4   2       15.89       18.55      2.10 o 
   1  -4   2       18.67       20.85      8.70 o 
   2  -4   2      177.91      173.43      8.80 o 
   3  -4   2        2.77        3.98      2.58 o 
   4  -4   2      246.55      275.01     22.43 o 
   5  -4   2       53.86       49.48     13.55 o 
   6  -4   2        0.24        1.44      2.48 o 
   7  -4   2       28.57       15.68     16.14 o 
  -7  -3   2        0.28        1.24      4.89 o 
  -6  -3   2       26.77       23.67     12.99 o 
  -5  -3   2      204.04      202.45     14.32 o 
  -4  -3   2        4.73        2.29      2.16 o 
  -3  -3   2       19.99       21.24      2.95 o 
  -2  -3   2      685.76      696.11     14.88 o 
  -1  -3   2       42.95       37.36      2.32 o 
   0  -3   2        7.50        9.15      2.63 o 
   1  -3   2       60.48       61.10      3.66 o 
   2  -3   2     2246.23     2570.57     72.34 o 
   3  -3   2        8.33        6.30      4.73 o 
   4  -3   2      300.22      293.58     22.83 o 
   5  -3   2      229.29      221.13     17.19 o 
   6  -3   2       16.63        9.84      7.89 o 
   7  -3   2        0.05        0.37      2.04 o 
  -7  -2   2       19.98       18.66     25.07 o 
  -6  -2   2       58.13       52.51     13.58 o 
  -5  -2   2      154.97      168.39     12.04 o 
  -4  -2   2      167.86      178.27      8.31 o 
  -3  -2   2      126.73      125.97      4.46 o 
  -2  -2   2      613.70      651.39     10.73 o 
  -1  -2   2      579.89      572.55      5.05 o 
   0  -2   2      493.60      477.16     10.77 o 
   1  -2   2     1220.34     1217.12     20.22 o 
   2  -2   2       92.30       87.17      3.67 o 
   3  -2   2      196.53      208.54      9.98 o 
   4  -2   2        0.65        1.76      1.90 o 
   5  -2   2        0.22        0.58      1.79 o 
   6  -2   2        5.29        5.15      3.53 o 
   7  -2   2        2.66        1.70      2.78 o 
  -6  -1   2      245.06      245.79     22.30 o 
  -5  -1   2        4.08        4.87      3.41 o 
  -4  -1   2      131.93      143.52      5.91 o 
  -3  -1   2      557.21      603.72     15.51 o 
  -2  -1   2       49.47       46.69      2.49 o 
  -1  -1   2       96.98       95.16      2.12 o 
   0  -1   2       22.44       18.44      1.34 o 
   1  -1   2     2567.18     2596.24     52.21 o 
   2  -1   2      153.43      149.22      4.03 o 
   3  -1   2       14.90       20.33      7.87 o 
   4  -1   2      294.54      310.30     13.63 o 
   5  -1   2      259.08      270.87     16.06 o 
   6  -1   2      114.87      105.38     19.94 o 
   7  -1   2        0.68        0.97      2.73 o 
   8  -1   2       14.73       11.03     18.67 o 
  -6   0   2       72.44       87.74     43.17 o 
  -5   0   2       15.80       13.44      5.19 o 
  -4   0   2        6.00        4.47      2.01 o 
  -3   0   2     1278.32     1383.77     33.00 o 
  -2   0   2        7.94        6.61      0.85 o 
  -1   0   2      343.41      333.13      4.16 o 
   0   0   2      340.38      308.63      4.30 o 
   1   0   2     1270.89     1182.95     21.44 o 
   2   0   2     1039.05     1031.16      9.17 o 
   3   0   2      438.33      432.81     17.76 o 
   4   0   2       13.15       14.80      6.95 o 
   5   0   2      222.39      220.64     13.53 o 
   6   0   2       27.88       31.05     10.90 o 
   7   0   2        0.09        0.47      2.07 o 
   8   0   2       38.82       30.14     43.38 o 
  -7   1   2       83.52      107.68     27.72 o 
  -6   1   2        3.28        3.91      4.76 o 
  -5   1   2       35.01       40.77     11.64 o 
  -4   1   2      230.90      256.59      5.81 o 
  -3   1   2      127.19      131.61      4.19 o 
  -2   1   2      152.47      129.64      6.97 o 
  -1   1   2       61.02       62.43      2.91 o 
   0   1   2     2736.77     2730.43     28.43 o 
   1   1   2        0.16        0.94      0.49 o 
   2   1   2      107.09      102.32      2.85 o 
   3   1   2      297.77      296.00      9.11 o 
   4   1   2       37.95       42.62      9.30 o 
   5   1   2       38.05       39.57      9.39 o 
   6   1   2       63.31       63.15     12.41 o 
   7   1   2      241.18      261.03     18.58 o 
   8   1   2        0.18        1.15      2.93 o 
  -7   2   2       12.94       11.07     15.31 o 
  -6   2   2       10.50       10.81      9.11 o 
  -5   2   2        3.37        3.49      2.56 o 
  -4   2   2      229.27      226.19     11.93 o 
  -3   2   2       65.88       57.75      4.01 o 
  -2   2   2        5.47        5.54      1.05 o 
  -1   2   2     1429.60     1350.37     22.00 o 
   0   2   2      967.69      884.18     17.96 o 
   1   2   2        3.20        3.26      0.96 o 
   2   2   2      880.22      904.84     19.18 o 
   3   2   2      129.33      135.35      6.23 o 
   4   2   2       56.82       59.27      5.87 o 
   5   2   2       14.04       17.66      8.16 o 
   6   2   2      171.46      191.48     12.59 o 
   7   2   2       10.18       12.97      7.10 o 
   8   2   2        3.75        1.27      2.41 o 
  -7   3   2        0.99        2.09      5.58 o 
  -6   3   2       41.20       51.18     40.48 o 
  -5   3   2       61.27       73.03     10.46 o 
  -4   3   2        0.18        0.29      0.72 o 
  -3   3   2       76.47       80.43      3.55 o 
  -2   3   2       31.12       42.80      3.01 o 
  -1   3   2       16.09       14.54      1.41 o 
   0   3   2      169.59      156.18      4.20 o 
   1   3   2     1574.87     1454.77     44.35 o 
   2   3   2      230.37      233.72      3.93 o 
   3   3   2      589.99      636.35     17.09 o 
   4   3   2       37.95       50.02      6.00 o 
   5   3   2        1.03        2.20      1.97 o 
   6   3   2      357.49      391.97     18.38 o 
   7   3   2        3.99        2.04      2.74 o 
   8   3   2        0.82        0.30      1.68 o 
  -7   4   2        4.66        3.70      7.27 o 
  -6   4   2       19.23       16.98     18.08 o 
  -5   4   2       29.49       39.03      7.19 o 
  -4   4   2       31.22       26.52      9.55 o 
  -3   4   2       57.75       60.97      3.66 o 
  -2   4   2       22.73       15.10      2.49 o 
  -1   4   2      223.74      206.09      5.65 o 
   0   4   2       18.78       15.51      1.75 o 
   1   4   2      440.33      357.14     21.19 o 
   2   4   2        5.78        7.50      1.36 o 
   3   4   2      294.78      336.01     11.87 o 
   4   4   2       61.56       60.98      6.91 o 
   5   4   2       36.66       43.21     14.89 o 
   6   4   2       42.97       42.80     22.13 o 
   7   4   2       25.71       17.61     13.36 o 
   8   4   2       15.48        5.44      5.78 o 
  -7   5   2        4.81        2.38      8.51 o 
  -6   5   2       18.71       15.11     17.03 o 
  -5   5   2        0.84        1.01      1.83 o 
  -4   5   2        2.09        2.39      2.14 o 
  -3   5   2       49.61       49.31      9.57 o 
  -2   5   2       26.82       22.66      8.98 o 
  -1   5   2      456.36      468.20     11.56 o 
   0   5   2      240.29      228.40      6.27 o 
   1   5   2       23.28       14.29      5.82 o 
   2   5   2      281.37      286.34     11.30 o 
   3   5   2        8.76       11.78      1.93 o 
   4   5   2       87.41       85.94      6.87 o 
   5   5   2     1122.16     1206.45     44.45 o 
   6   5   2        4.11        7.11      5.23 o 
   7   5   2       11.50        6.80      6.96 o 
   8   5   2        0.87        0.71      2.46 o 
  -6   6   2        1.29        1.16      3.87 o 
  -5   6   2       35.00       26.40     13.89 o 
  -4   6   2       29.63       27.17      8.82 o 
  -3   6   2        4.21        4.69      5.40 o 
  -2   6   2       40.57       40.23      5.83 o 
  -1   6   2       95.52      109.92      9.84 o 
   0   6   2        6.29       11.85      3.25 o 
   1   6   2        0.10        0.10      0.16 o 
   2   6   2      211.06      218.65     17.22 o 
   3   6   2        5.37        7.03      4.17 o 
   4   6   2      157.95      147.34     10.27 o 
   5   6   2      159.17      156.70     12.10 o 
   6   6   2        0.83        0.59      1.98 o 
   7   6   2       15.69       10.19     10.97 o 
   8   6   2        1.99        0.92      2.58 o 
  -6   7   2        0.70        1.21      7.86 o 
  -5   7   2        3.77        1.24      5.32 o 
  -4   7   2       54.29       43.48     19.13 o 
  -3   7   2        0.00        1.08      1.68 o 
  -2   7   2       32.08       41.08     10.45 o 
  -1   7   2      170.53      175.43     11.56 o 
   0   7   2        0.01        0.44      0.55 o 
   1   7   2      335.92      291.92     33.72 o 
   2   7   2        0.02       -0.06      2.83 o 
   3   7   2        3.70        2.10      2.04 o 
   4   7   2     1253.53      945.48    168.30 o 
   5   7   2       20.16       12.00      9.13 o 
   6   7   2       11.75       11.52      7.60 o 
   7   7   2        0.99        0.81      1.93 o 
  -5   8   2        9.78        5.03     10.02 o 
  -4   8   2        0.56        0.93      3.51 o 
  -3   8   2        2.56        1.66      2.24 o 
  -2   8   2        2.41        2.24      3.09 o 
  -1   8   2       37.12       42.14      9.38 o 
   0   8   2       61.52       55.41      3.09 o 
   1   8   2      171.86      115.62     31.91 o 
   2   8   2       47.23       60.10      8.40 o 
   3   8   2       92.35       88.88     15.28 o 
   4   8   2      108.19       98.42     16.63 o 
   5   8   2       30.20       21.71     15.05 o 
   6   8   2       18.75       11.33     10.34 o 
   7   8   2        0.11        0.90      1.90 o 
  -5   9   2       20.85       12.73     27.33 o 
  -4   9   2        1.06        0.68      2.51 o 
  -3   9   2        0.74        1.27      2.80 o 
  -2   9   2       84.98       91.84     15.11 o 
  -1   9   2       64.85       63.28     11.24 o 
   0   9   2       36.38       41.89      4.75 o 
   1   9   2        1.28        0.54      0.95 o 
   2   9   2        2.56        1.09      2.05 o 
   3   9   2      734.34      759.80     42.84 o 
   4   9   2        4.19        6.76      4.89 o 
   5   9   2        4.49        5.93      5.28 o 
   6   9   2       35.88       34.13     16.37 o 
   7   9   2       30.59       20.19     34.22 o 
  -4  10   2       13.96        4.66      5.69 o 
  -3  10   2        2.08        1.69      2.88 o 
  -2  10   2        1.10        1.14      4.38 o 
  -1  10   2        5.78        4.22      4.50 o 
   0  10   2       21.35       15.07      7.03 o 
   1  10   2       96.27      114.13     39.81 o 
   2  10   2      119.92      136.21     28.18 o 
   3  10   2      117.81      101.47     15.76 o 
   4  10   2        9.67        9.81      7.19 o 
   5  10   2       21.24       15.41     11.63 o 
   6  10   2       25.01       17.39     20.99 o 
  -3  11   2       36.32       14.22     19.70 o 
  -2  11   2       40.42       31.41      6.33 o 
  -1  11   2        8.82        5.27      5.78 o 
   0  11   2       11.60        9.90      8.14 o 
   1  11   2       14.52       13.35     12.98 o 
   2  11   2      292.13      317.43     28.56 o 
   3  11   2        4.75        6.27      5.35 o 
   4  11   2        0.02        0.37      2.78 o 
   5  11   2        1.42        1.37      1.98 o 
   6  11   2       51.82       64.57     14.47 o 
  -2  12   2        0.05        1.18      3.17 o 
  -1  12   2        3.17        1.53      4.62 o 
   0  12   2       10.04        4.87      4.10 o 
   1  12   2       41.26       30.22     25.39 o 
   2  12   2       69.60       61.99     45.74 o 
   3  12   2        6.96        4.22      5.23 o 
   4  12   2        1.18        1.06      2.08 o 
   5  12   2        2.63        2.03      5.30 o 
  -1  13   2        1.32        1.41      4.92 o 
   0  13   2        0.39        1.14      5.10 o 
   1  13   2      121.99      114.22     24.24 o 
   2  13   2        8.74        7.70      6.72 o 
   3  13   2        0.47        1.11      2.80 o 
  -3 -11   3        4.74        3.52      3.67 o 
  -2 -11   3        0.28        1.06      2.30 o 
  -1 -11   3       20.50       11.92      9.02 o 
   0 -11   3        5.11        2.39      3.30 o 
   1 -11   3       62.06       59.81     15.97 o 
   2 -11   3      188.37      165.75     42.78 o 
  -4 -10   3       12.96        5.63      7.47 o 
  -3 -10   3       34.72       21.37     19.27 o 
  -2 -10   3      178.85      162.62     23.48 o 
  -1 -10   3      142.98      138.87     33.24 o 
   0 -10   3        5.08        1.44      4.90 o 
   1 -10   3       95.60      100.76     14.24 o 
   2 -10   3        0.84        0.91      1.71 o 
   3 -10   3        0.24        0.88      1.58 o 
  -5  -9   3       22.74       14.80     17.00 o 
  -4  -9   3       17.58       12.79     11.99 o 
  -3  -9   3        1.43        2.58      2.51 o 
  -2  -9   3       10.20        5.55      5.76 o 
  -1  -9   3       13.17        9.49      5.45 o 
   0  -9   3        4.38        3.45      3.51 o 
   1  -9   3      136.19      136.94     10.45 o 
   2  -9   3       20.51       12.36      9.17 o 
   3  -9   3       27.98       18.79     16.86 o 
   4  -9   3        0.13        0.62      2.23 o 
  -6  -8   3       16.15        7.02      7.09 o 
  -5  -8   3        1.67        1.94      2.07 o 
  -4  -8   3       24.89       16.66     13.16 o 
  -3  -8   3      170.07      159.09     13.50 o 
  -2  -8   3       73.51       66.93      8.18 o 
  -1  -8   3       13.78       11.25      7.09 o 
   0  -8   3        3.05        2.55      1.62 o 
   1  -8   3       42.30       39.88     12.74 o 
   2  -8   3       61.53       73.58     11.64 o 
   3  -8   3       61.81       62.15      8.98 o 
   4  -8   3       17.70       12.37     12.25 o 
   5  -8   3       37.34       23.63     19.95 o 
  -6  -7   3       49.37       46.31      9.14 o 
  -5  -7   3       22.11       13.03     14.32 o 
  -4  -7   3        2.40        0.86      1.42 o 
  -3  -7   3       64.10       55.60      7.92 o 
  -2  -7   3        7.64        9.03      3.69 o 
  -1  -7   3       19.40       23.38      7.47 o 
   0  -7   3      345.33      375.01     17.61 o 
   1  -7   3        1.53        1.06      2.01 o 
   2  -7   3        0.09        0.83      3.03 o 
   3  -7   3        0.27        1.03      2.22 o 
   4  -7   3       10.78        5.84      6.19 o 
   5  -7   3        5.23        2.85      3.35 o 
  -6  -6   3        2.73        1.49      2.04 o 
  -5  -6   3       73.87       81.47     10.43 o 
  -4  -6   3      257.70      228.31     14.55 o 
  -3  -6   3      202.65      202.62     10.06 o 
  -2  -6   3        0.75        0.82      1.63 o 
  -1  -6   3       48.34       51.54      5.06 o 
   0  -6   3      159.60      175.03      9.88 o 
   1  -6   3        0.10        0.60      2.06 o 
   2  -6   3        4.90        5.05      3.93 o 
   3  -6   3       10.52       12.16      9.22 o 
   4  -6   3       20.27       13.74     11.56 o 
   5  -6   3        1.13        1.33      1.80 o 
   6  -6   3       28.58       17.83     15.62 o 
  -7  -5   3        4.06        3.28      6.48 o 
  -6  -5   3       15.82       13.35     12.59 o 
  -5  -5   3       19.30       11.26      7.17 o 
  -4  -5   3        0.30        0.58      1.48 o 
  -3  -5   3      106.58      115.01      6.71 o 
  -2  -5   3        0.03        0.32      1.42 o 
  -1  -5   3      214.33      231.76     17.90 o 
   0  -5   3      100.11      106.14      6.70 o 
   1  -5   3       95.82      105.20      8.39 o 
   2  -5   3        5.83        6.64      4.78 o 
   3  -5   3       40.87       42.61      9.99 o 
   4  -5   3       62.90       59.89     11.54 o 
   5  -5   3        4.97        4.70      2.93 o 
   6  -5   3        1.87        1.37      2.51 o 
  -7  -4   3        0.26        0.60      4.41 o 
  -6  -4   3       62.04       69.61     40.92 o 
  -5  -4   3       67.18       52.25     17.49 o 
  -4  -4   3       85.31       80.49      6.92 o 
  -3  -4   3       10.99       14.23      6.23 o 
  -2  -4   3       40.45       43.68      4.04 o 
  -1  -4   3      195.12      189.00      5.84 o 
   0  -4   3      163.27      155.61      7.64 o 
   1  -4   3      105.77      101.34      6.37 o 
   2  -4   3       13.48       15.55      8.27 o 
   3  -4   3        2.60        1.74      1.78 o 
   4  -4   3        8.28        6.65      4.59 o 
   5  -4   3        1.83        2.30      2.52 o 
   6  -4   3       33.65       21.81     15.31 o 
   7  -4   3        0.28        1.38      4.02 o 
  -7  -3   3        7.02        6.82      9.22 o 
  -6  -3   3        0.29        0.56      2.34 o 
  -5  -3   3       42.38       39.50     15.50 o 
  -4  -3   3      124.91      131.18      9.01 o 
  -3  -3   3      122.33      121.36      6.64 o 
  -2  -3   3      214.03      224.34      5.70 o 
  -1  -3   3       11.67       10.71      2.09 o 
   0  -3   3       18.51       22.30      2.85 o 
   1  -3   3        0.75        0.39      1.43 o 
   2  -3   3      421.67      451.54     13.90 o 
   3  -3   3       20.93       23.87     10.18 o 
   4  -3   3       44.61       46.38      6.72 o 
   5  -3   3       28.62       25.04     13.14 o 
   6  -3   3       14.19       16.32      9.26 o 
   7  -3   3        3.06        2.24      2.73 o 
  -7  -2   3       21.39       16.32     20.99 o 
  -6  -2   3       56.59       51.63     31.49 o 
  -5  -2   3      103.37      106.51      8.64 o 
  -4  -2   3       49.84       61.09      3.98 o 
  -3  -2   3      285.94      300.67      6.67 o 
  -2  -2   3       42.04       41.10      2.24 o 
  -1  -2   3      221.45      222.56      5.83 o 
   0  -2   3      208.61      191.65      4.91 o 
   1  -2   3       80.68       82.56      3.15 o 
   2  -2   3      201.01      199.12      6.59 o 
   3  -2   3        0.08        0.54      1.14 o 
   4  -2   3      144.34      158.60     10.22 o 
   5  -2   3      125.24      124.57     16.82 o 
   6  -2   3       31.77       25.25     14.70 o 
   7  -2   3        1.53        1.61      2.44 o 
  -7  -1   3        2.10        2.12      4.53 o 
  -5  -1   3       33.19       30.43      7.44 o 
  -4  -1   3       36.16       34.01      3.32 o 
  -3  -1   3        5.51       10.17      3.21 o 
  -2  -1   3       12.51       13.80      1.56 o 
  -1  -1   3       37.11       30.20      1.56 o 
   0  -1   3      960.03      986.25     18.44 o 
   1  -1   3      940.55      933.39      9.43 o 
   2  -1   3       61.08       65.16      3.53 o 
   3  -1   3       12.10       15.96      6.65 o 
   4  -1   3        3.04        4.29      3.25 o 
   5  -1   3        0.23        0.80      2.17 o 
   6  -1   3       58.38       54.04     22.48 o 
   7  -1   3        0.08        0.60      2.23 o 
   8  -1   3      215.89      126.20     16.07 o 
  -7   0   3       35.74       22.11     25.17 o 
  -6   0   3      103.56      107.98     34.39 o 
  -5   0   3        9.14        5.28      2.89 o 
  -4   0   3       49.24       47.59      2.76 o 
  -3   0   3       21.65       22.33      1.80 o 
  -2   0   3      481.59      513.63     10.19 o 
  -1   0   3       30.79       27.28      1.26 o 
   0   0   3        6.75        6.67      1.06 o 
   1   0   3      276.50      228.09      5.99 o 
   2   0   3      490.33      499.72      9.69 o 
   3   0   3       60.67       54.07      3.38 o 
   4   0   3      294.88      321.98     13.46 o 
   5   0   3       12.05       13.52      5.09 o 
   6   0   3        5.17        3.14      3.94 o 
   7   0   3      157.34      178.16     34.39 o 
   8   0   3        3.72        2.05      2.31 o 
  -7   1   3       27.15       22.96     24.91 o 
  -6   1   3        4.81        5.47      8.44 o 
  -5   1   3       41.37       51.47      4.70 o 
  -4   1   3        6.70        5.74      2.37 o 
  -3   1   3       23.95       24.52      1.43 o 
  -2   1   3       33.35       39.16      3.59 o 
  -1   1   3     2082.15     2086.03     12.23 o 
   0   1   3     1209.97     1125.37     12.60 o 
   1   1   3       81.46       66.66      2.76 o 
   2   1   3      331.00      324.10      7.27 o 
   3   1   3       40.80       49.05      3.56 o 
   4   1   3      173.16      183.54     10.94 o 
   5   1   3       94.19      105.41     17.54 o 
   6   1   3       33.51       34.28     14.14 o 
   7   1   3      204.27      225.58     30.09 o 
   8   1   3       35.12       25.38     19.56 o 
  -7   2   3       59.86       42.37     42.85 o 
  -6   2   3       61.70       49.90     40.89 o 
  -5   2   3        6.00        4.13      2.94 o 
  -4   2   3        4.71        5.56      2.50 o 
  -3   2   3       27.84       24.69      1.98 o 
  -2   2   3       18.43       13.77      1.64 o 
  -1   2   3      165.62      151.76      2.34 o 
   0   2   3       41.44       36.97      1.26 o 
   1   2   3      228.31      208.28      5.60 o 
   2   2   3      507.45      502.75     11.41 o 
   3   2   3     1193.27     1267.62     22.08 o 
   4   2   3      385.25      430.17     15.90 o 
   5   2   3        3.68        4.66      3.32 o 
   6   2   3       94.91      104.83     19.42 o 
   7   2   3        1.17        1.12      3.27 o 
   8   2   3        2.34        1.72      3.19 o 
  -7   3   3        9.18        7.52     10.16 o 
  -6   3   3       29.65       38.18     35.32 o 
  -5   3   3        1.09        0.52      0.77 o 
  -4   3   3        4.68        3.02      2.06 o 
  -3   3   3       40.95       40.03      2.15 o 
  -2   3   3     1188.80     1278.26     46.86 o 
  -1   3   3      355.24      345.64      5.85 o 
   0   3   3       23.52       24.32      1.59 o 
   1   3   3      616.37      629.17     19.09 o 
   2   3   3      447.31      497.25      8.32 o 
   3   3   3       82.31       85.29      3.83 o 
   4   3   3      400.52      432.24     19.85 o 
   5   3   3       25.57       32.81      7.88 o 
   6   3   3      336.73      367.29     25.10 o 
   7   3   3       12.80       11.16      7.15 o 
   8   3   3        0.23        1.26      1.95 o 
  -7   4   3       17.63       13.67     16.49 o 
  -6   4   3       30.73       21.41     22.74 o 
  -5   4   3        0.31        3.23      5.57 o 
  -4   4   3        0.75        0.40      0.80 o 
  -3   4   3       41.32       37.96      2.85 o 
  -2   4   3       33.44       29.98      2.57 o 
  -1   4   3       86.11       87.89      2.95 o 
   0   4   3      108.23      106.97      3.02 o 
   1   4   3      560.96      587.25     10.71 o 
   2   4   3      283.21      327.68      9.36 o 
   3   4   3      146.60      156.59      4.93 o 
   4   4   3      145.35      154.47      7.08 o 
   5   4   3      327.52      358.41     15.08 o 
   6   4   3       14.07        9.37      5.64 o 
   7   4   3       10.14        8.87      6.90 o 
   8   4   3        5.74        2.29      2.62 o 
  -6   5   3        0.48        1.25      3.99 o 
  -5   5   3       26.86       19.57     19.60 o 
  -4   5   3        4.51        3.75      3.78 o 
  -3   5   3      162.43      183.26     11.82 o 
  -2   5   3      167.84      169.62      7.89 o 
  -1   5   3        4.72        5.98      2.61 o 
   0   5   3      129.68      145.24      4.84 o 
   1   5   3      731.92      747.57     15.07 o 
   2   5   3      125.25      116.96      5.35 o 
   3   5   3      349.99      333.85     11.73 o 
   4   5   3      168.11      186.47      6.16 o 
   5   5   3      117.89      116.81      8.30 o 
   6   5   3       18.55       15.41      9.25 o 
   7   5   3        0.71        1.28      2.59 o 
   8   5   3        0.02        0.19      1.67 o 
  -6   6   3       19.71       15.82     20.36 o 
  -5   6   3        0.63        1.48      5.17 o 
  -4   6   3       28.85       22.12      8.63 o 
  -3   6   3       25.84       33.45      9.84 o 
  -2   6   3       54.50       61.92     11.12 o 
  -1   6   3        3.87        6.15      4.59 o 
   0   6   3      203.57      218.64      7.10 o 
   1   6   3        5.29        4.76      2.77 o 
   2   6   3        0.80        3.02      2.04 o 
   3   6   3       71.30       58.00      7.08 o 
   4   6   3      119.05      114.12      4.15 o 
   5   6   3       29.64       26.19      4.45 o 
   6   6   3        0.12        1.17      1.58 o 
   7   6   3        1.42        0.39      1.34 o 
   8   6   3        0.12        1.25      2.33 o 
  -6   7   3        3.39        2.88      5.13 o 
  -5   7   3        1.93        2.18      6.19 o 
  -4   7   3        9.92       12.08     11.01 o 
  -3   7   3      141.50      153.01     10.99 o 
  -2   7   3       28.65       27.58     11.60 o 
  -1   7   3        2.31        0.23      1.45 o 
   0   7   3      299.17      302.50     10.76 o 
   1   7   3       26.85       20.66      3.23 o 
   2   7   3       59.86       63.08      5.98 o 
   3   7   3       13.09       18.30      9.37 o 
   4   7   3       65.52       40.61      7.02 o 
   5   7   3        2.19        0.89      1.34 o 
   6   7   3       16.82       13.71     10.25 o 
   7   7   3        0.08        0.58      2.07 o 
  -5   8   3        0.05        1.62      6.00 o 
  -4   8   3       22.67       17.94     17.33 o 
  -3   8   3        2.17        1.79      2.06 o 
  -2   8   3        4.56        4.20      3.72 o 
  -1   8   3       37.10       37.28     19.79 o 
   0   8   3        2.22        0.70      0.96 o 
   1   8   3        6.40        3.79      1.15 o 
   2   8   3       26.49       23.70     11.48 o 
   3   8   3       34.02       35.52     11.45 o 
   4   8   3       12.09        7.83      3.81 o 
   5   8   3       25.95       33.61     17.27 o 
   6   8   3        1.54        2.71      2.80 o 
   7   8   3        0.04        0.68      1.64 o 
  -5   9   3       28.19       13.60     34.61 o 
  -4   9   3       67.82       49.25     22.01 o 
  -3   9   3       53.43       38.07     19.19 o 
  -2   9   3       19.34       13.21     17.20 o 
  -1   9   3       73.58       67.50     14.24 o 
   0   9   3        0.78        1.90      3.33 o 
   1   9   3        0.38        0.18      0.26 o 
   2   9   3        9.23        8.71      4.45 o 
   3   9   3       45.89       39.93     13.54 o 
   4   9   3       78.26       77.94     11.15 o 
   5   9   3        1.89        1.44      2.51 o 
   6   9   3        7.45        4.03      3.29 o 
   7   9   3       38.85       36.55     20.05 o 
  -3  10   3       16.16        9.45     17.63 o 
  -2  10   3        0.72        0.68      2.81 o 
  -1  10   3       15.33       13.10     10.92 o 
   0  10   3        0.02        0.57      1.22 o 
   1  10   3       30.60       32.61     19.97 o 
   2  10   3       31.12       31.91     15.04 o 
   3  10   3       21.98       15.14      9.90 o 
   4  10   3       22.23       26.00     16.47 o 
   5  10   3        1.85        1.33      2.24 o 
   6  10   3       10.54        6.42      9.92 o 
  -3  11   3        8.00        2.32      3.67 o 
  -2  11   3        7.94        3.94      5.29 o 
  -1  11   3        3.67        2.97      3.93 o 
   0  11   3        0.88        0.80      2.40 o 
   1  11   3       17.64       17.46     12.45 o 
   2  11   3       11.90       12.43      8.30 o 
   3  11   3      120.61      110.52     15.84 o 
   4  11   3        6.32        4.81      4.82 o 
   5  11   3        0.27        0.73      3.94 o 
   6  11   3       10.44        7.02      8.02 o 
  -2  12   3       39.04       21.35     24.97 o 
  -1  12   3        8.43        3.54      5.00 o 
   0  12   3        9.65        5.40      4.16 o 
   1  12   3       40.39       32.51     24.17 o 
   2  12   3       68.03       66.48     15.98 o 
   3  12   3        7.58        7.20      5.73 o 
   4  12   3        2.62        1.26      2.12 o 
   5  12   3        0.45        1.34      1.92 o 
  -1  13   3        0.97        1.75      5.17 o 
   0  13   3       15.08       10.75     11.80 o 
   1  13   3        1.22        2.06      5.13 o 
   2  13   3       30.76       19.07     17.31 o 
   3  13   3        3.71        2.62      3.78 o 
   4  13   3        3.69        1.88      2.94 o 
  -2 -11   4        2.72        1.48      2.26 o 
  -1 -11   4       74.97       56.94     16.17 o 
   0 -11   4       22.60       12.70      8.74 o 
  -4 -10   4        9.91        4.10      7.13 o 
  -3 -10   4        5.32        3.58      4.59 o 
  -2 -10   4       21.08       13.05     10.31 o 
  -1 -10   4        5.19        4.11      4.76 o 
   0 -10   4       56.53       58.14     13.46 o 
   1 -10   4        0.03        0.33      1.71 o 
   2 -10   4        2.14        0.46      1.70 o 
  -4  -9   4        7.77        4.79      4.55 o 
  -3  -9   4        2.03        2.86      3.24 o 
  -2  -9   4       46.59       28.03      9.52 o 
  -1  -9   4       41.20       38.03      9.69 o 
   0  -9   4       22.63       17.53     11.34 o 
   1  -9   4        2.21        1.99      2.21 o 
   2  -9   4        0.95        0.85      1.83 o 
   3  -9   4        6.05        1.54      3.19 o 
   4  -9   4        2.69        1.22      2.71 o 
  -5  -8   4       16.44       11.05      7.33 o 
  -4  -8   4       14.78       10.23      8.71 o 
  -3  -8   4       39.93       30.81      9.37 o 
  -2  -8   4       57.15       55.85      8.29 o 
  -1  -8   4      163.99      191.08     17.92 o 
   0  -8   4       43.03       48.83      9.33 o 
   1  -8   4       73.99       74.98     10.05 o 
   2  -8   4        1.47        2.26      2.55 o 
   3  -8   4       78.52       83.19     17.62 o 
   4  -8   4        2.44        2.24      2.75 o 
  -6  -7   4        0.57        1.25      4.93 o 
  -5  -7   4        0.71        1.24      2.04 o 
  -4  -7   4       32.33       35.01     10.11 o 
  -3  -7   4       29.49       21.28     10.82 o 
  -2  -7   4       75.28       67.17     11.59 o 
  -1  -7   4       15.72       17.88      6.95 o 
   0  -7   4       73.67       94.63     10.23 o 
   1  -7   4        8.58        7.82      4.59 o 
   2  -7   4        4.67        2.31      3.66 o 
   3  -7   4       20.75       15.75     11.80 o 
   4  -7   4       13.65        8.77      7.80 o 
   5  -7   4        0.05        1.36      2.49 o 
  -6  -6   4        0.43        0.43      4.08 o 
  -5  -6   4        0.56        1.72      2.29 o 
  -4  -6   4       27.83       24.17     10.57 o 
  -3  -6   4      129.04      116.63     10.07 o 
  -2  -6   4      113.58      113.30      8.35 o 
  -1  -6   4        0.90        1.09      1.38 o 
   0  -6   4      178.74      186.62     11.27 o 
   1  -6   4       55.06       61.13      7.94 o 
   2  -6   4       40.69       40.75     10.06 o 
   3  -6   4        0.82        0.67      1.58 o 
   4  -6   4        1.76        1.61      2.66 o 
   5  -6   4        1.72        3.31      3.78 o 
   6  -6   4        0.41        1.17      2.79 o 
  -6  -5   4        9.07        9.95      9.28 o 
  -5  -5   4       20.96       21.17     13.36 o 
  -4  -5   4        3.28        0.90      1.67 o 
  -3  -5   4       48.52       38.58      4.88 o 
  -2  -5   4      100.53      102.48      7.00 o 
  -1  -5   4      120.73      134.61     10.41 o 
   0  -5   4        0.00        0.33      1.40 o 
   1  -5   4      273.98      296.48     15.41 o 
   2  -5   4      144.64      156.78      9.10 o 
   3  -5   4       68.21       76.28     10.41 o 
   4  -5   4        0.00        0.99      2.01 o 
   5  -5   4        0.48        0.78      2.10 o 
   6  -5   4        4.30        2.41      2.78 o 
  -7  -4   4        0.68        1.70      3.73 o 
  -6  -4   4        1.37        1.44      3.62 o 
  -5  -4   4       16.88       13.17     10.12 o 
  -4  -4   4      207.22      195.13      9.66 o 
  -3  -4   4       24.63       28.45      5.70 o 
  -2  -4   4       20.25       21.24      4.22 o 
  -1  -4   4      119.19      120.24      7.40 o 
   0  -4   4        0.75        1.48      3.77 o 
   1  -4   4       76.11       80.61      6.75 o 
   2  -4   4        8.96        8.83      5.59 o 
   3  -4   4       61.39       63.39      8.23 o 
   4  -4   4        0.29        1.14      2.07 o 
   5  -4   4       49.65       45.80     12.07 o 
   6  -4   4       51.16       51.38      9.70 o 
   7  -4   4       29.29       16.56     15.80 o 
  -7  -3   4       24.62       19.46     27.02 o 
  -6  -3   4        0.11        0.70      2.80 o 
  -5  -3   4       19.41       10.71      7.60 o 
  -4  -3   4       55.58       51.55      4.62 o 
  -3  -3   4      308.97      301.83      9.04 o 
  -2  -3   4      169.18      163.25      6.35 o 
  -1  -3   4       18.55       15.85      4.67 o 
   0  -3   4      297.12      296.62     10.96 o 
   1  -3   4      522.36      583.42     14.30 o 
   2  -3   4        3.53        4.21      2.71 o 
   3  -3   4       27.37       25.48      5.04 o 
   4  -3   4        0.01        0.62      1.75 o 
   5  -3   4        0.43        1.52      1.80 o 
   6  -3   4       29.43       24.23     16.63 o 
   7  -3   4       77.56       91.32     12.43 o 
  -7  -2   4        0.73        0.59      5.58 o 
  -6  -2   4        0.62        1.01      2.89 o 
  -5  -2   4       81.26       68.96      7.23 o 
  -4  -2   4        1.42        2.33      1.17 o 
  -3  -2   4       49.85       57.84      3.28 o 
  -2  -2   4       63.19       69.91      3.28 o 
  -1  -2   4       60.37       58.55      3.48 o 
   0  -2   4      103.84       96.72      3.60 o 
   1  -2   4       50.95       61.82      4.43 o 
   2  -2   4       14.47       16.61      8.46 o 
   3  -2   4        5.61       11.25      5.62 o 
   4  -2   4      126.66      141.12      7.64 o 
   5  -2   4        7.20        3.87      2.48 o 
   6  -2   4       15.65       14.41      7.93 o 
   7  -2   4        3.86        2.48      2.69 o 
  -7  -1   4       14.20        6.26     12.68 o 
  -6  -1   4       68.47       62.39     17.57 o 
  -5  -1   4       49.33       53.93     30.58 o 
  -4  -1   4      394.98      365.11     18.98 o 
  -3  -1   4       41.48       40.03      2.80 o 
  -2  -1   4       50.93       46.72      2.54 o 
  -1  -1   4      112.63      118.96      3.36 o 
   0  -1   4      373.95      379.12      6.94 o 
   1  -1   4       17.75       20.96      3.02 o 
   2  -1   4       25.81       24.38      3.18 o 
   3  -1   4      111.77      124.83      7.44 o 
   4  -1   4        9.44        6.86      3.75 o 
   5  -1   4        4.99        3.48      2.88 o 
   6  -1   4       71.85       81.31     10.86 o 
   7  -1   4       22.77       18.10     11.75 o 
  -7   0   4        7.73        6.20     10.61 o 
  -6   0   4        1.60        0.96      6.02 o 
  -5   0   4        6.09        7.08      5.85 o 
  -4   0   4       29.33       26.21      6.76 o 
  -3   0   4      144.05      131.17     16.93 o 
  -2   0   4       31.41       26.12      1.46 o 
  -1   0   4       80.12       93.22      2.55 o 
   0   0   4      137.73      135.89      2.97 o 
   1   0   4      131.15      138.24      3.73 o 
   2   0   4        0.72        0.57      0.85 o 
   3   0   4      708.24      761.78     32.30 o 
   4   0   4       49.15       56.62      7.14 o 
   5   0   4       46.98       58.91      9.13 o 
   6   0   4        4.23        2.69      2.51 o 
   7   0   4        2.05        2.15      2.45 o 
   8   0   4       82.73       80.70      9.82 o 
  -7   1   4       33.81       22.15     23.33 o 
  -6   1   4       39.36       30.96     23.38 o 
  -5   1   4      254.60      261.16     25.81 o 
  -4   1   4        0.02        0.73      2.34 o 
  -3   1   4        5.15        6.05      4.18 o 
  -2   1   4      124.94      138.16      7.03 o 
  -1   1   4       44.43       44.64      1.57 o 
   0   1   4      132.47      114.77      2.11 o 
   1   1   4      111.83      110.35      3.38 o 
   2   1   4       29.12       29.36      1.90 o 
   3   1   4       10.70       10.02      3.55 o 
   4   1   4       24.20       26.28      6.36 o 
   5   1   4       72.74       72.23      8.00 o 
   6   1   4        0.62        0.94      1.56 o 
   7   1   4       35.40       40.91     11.13 o 
   8   1   4        1.51        0.68      1.49 o 
  -7   2   4        0.65        0.37      5.89 o 
  -6   2   4       42.03       31.35     25.92 o 
  -5   2   4        3.41        6.36      6.46 o 
  -4   2   4      120.16      132.53     14.49 o 
  -3   2   4        0.84        1.44      3.14 o 
  -2   2   4        2.03        1.07      1.35 o 
  -1   2   4        0.08        0.33      0.30 o 
   0   2   4      291.88      291.69      4.24 o 
   1   2   4       55.45       50.88      2.41 o 
   2   2   4      308.49      315.57      7.93 o 
   3   2   4      471.02      500.63     17.55 o 
   4   2   4        0.33        0.99      1.38 o 
   5   2   4       13.52       15.11      6.30 o 
   6   2   4        0.64        0.67      1.74 o 
   7   2   4      152.85      169.72     30.30 o 
   8   2   4       13.74       12.08      9.21 o 
  -7   3   4        1.93        2.10      3.87 o 
  -6   3   4       60.23       49.41     43.97 o 
  -5   3   4        7.43        7.64      7.47 o 
  -4   3   4        2.00        2.94      3.03 o 
  -3   3   4      158.43      162.82     14.05 o 
  -2   3   4       15.50       13.01      0.81 o 
  -1   3   4       60.63       66.67      2.44 o 
   0   3   4      311.60      330.80      5.64 o 
   1   3   4       63.98       65.03      2.10 o 
   2   3   4        5.29        6.86      1.14 o 
   3   3   4       27.64       30.40      2.95 o 
   4   3   4        0.09       -0.01      1.55 o 
   5   3   4        1.82        1.97      2.01 o 
   6   3   4       57.78       61.20      8.86 o 
   7   3   4       41.22       37.58     16.28 o 
   8   3   4        0.09        0.67      1.37 o 
  -6   4   4       16.64       27.63     26.81 o 
  -5   4   4       96.39       91.85     27.47 o 
  -4   4   4       37.24       33.72     22.93 o 
  -3   4   4        0.65        0.34      0.46 o 
  -2   4   4        0.11        0.50      0.55 o 
  -1   4   4      337.73      338.55      7.59 o 
   0   4   4      191.05      193.46      5.18 o 
   1   4   4        0.32        1.05      0.60 o 
   2   4   4      348.14      378.65      8.77 o 
   3   4   4       23.51       25.95      2.49 o 
   4   4   4       65.06       66.19      4.67 o 
   5   4   4        4.59        4.37      2.51 o 
   6   4   4      227.40      239.66     18.69 o 
   7   4   4        4.87        4.39      2.96 o 
   8   4   4        4.03        2.10      2.14 o 
  -6   5   4        2.10        3.60      7.73 o 
  -5   5   4       34.87       25.54     27.57 o 
  -4   5   4      152.06       88.51     14.41 o 
  -3   5   4        4.48        3.21      2.62 o 
  -2   5   4      151.44      142.11      7.78 o 
  -1   5   4        0.12        0.35      0.60 o 
   0   5   4        3.01        3.09      1.32 o 
   1   5   4        0.98        1.67      0.89 o 
   2   5   4      152.43      173.05      4.43 o 
   3   5   4       25.97       27.99      2.70 o 
   4   5   4       33.01       36.23      4.25 o 
   5   5   4       66.14       60.09      7.57 o 
   6   5   4      103.32      115.10     12.35 o 
   7   5   4        0.08        1.12      1.54 o 
   8   5   4        0.00        0.50      1.49 o 
  -6   6   4        0.97        0.11      4.01 o 
  -5   6   4       19.47        6.95     12.84 o 
  -4   6   4        9.44        4.49      4.25 o 
  -3   6   4        2.37        1.04      1.19 o 
  -2   6   4      183.23      185.70      9.91 o 
  -1   6   4        0.51        1.59      1.89 o 
   0   6   4        0.87        2.56      2.17 o 
   1   6   4       65.20       67.01      2.89 o 
   2   6   4      111.51      111.51      7.10 o 
   3   6   4      175.40      170.55      4.83 o 
   4   6   4       13.76       11.26      2.49 o 
   5   6   4      269.06      251.14     10.74 o 
   6   6   4        3.31        2.49      1.84 o 
   7   6   4        0.23        0.66      1.39 o 
   8   6   4        3.96        4.12      3.48 o 
  -6   7   4        0.02        1.81      9.25 o 
  -5   7   4       62.32       65.39     21.40 o 
  -4   7   4       52.55       30.02     37.87 o 
  -3   7   4      148.14      142.03     10.24 o 
  -2   7   4        2.46        1.99      2.43 o 
  -1   7   4        0.84        1.04      1.72 o 
   0   7   4       70.01       71.01      5.04 o 
   1   7   4      431.82      427.78     10.45 o 
   2   7   4       68.17       77.90      6.54 o 
   3   7   4       15.18       18.87      9.31 o 
   4   7   4      211.00      154.91     23.42 o 
   5   7   4      114.94       93.72     15.74 o 
   6   7   4        0.37        0.86      2.02 o 
   7   7   4        0.17        0.82      1.55 o 
  -5   8   4        1.98        1.50      5.72 o 
  -4   8   4        2.86        3.12      5.21 o 
  -3   8   4      131.70      134.47     16.04 o 
  -2   8   4        0.56        1.00      1.21 o 
  -1   8   4       12.05       18.75     22.13 o 
   0   8   4      169.44       83.32     53.94 o 
   1   8   4        3.23        3.41      2.59 o 
   2   8   4      143.78      151.90      8.78 o 
   3   8   4      129.39      131.90      8.89 o 
   4   8   4      226.07      211.57     12.55 o 
   5   8   4        1.98        2.32      2.52 o 
   6   8   4       11.97        9.55      6.86 o 
   7   8   4        0.49        0.83      1.79 o 
  -5   9   4        0.17        1.42      6.97 o 
  -4   9   4       61.64       43.12     21.39 o 
  -3   9   4       50.48       44.00     11.21 o 
  -2   9   4       14.08        9.34     10.26 o 
  -1   9   4        7.33        6.76     10.25 o 
   0   9   4      182.12      195.64     19.62 o 
   1   9   4       36.15       17.16     11.09 o 
   2   9   4        0.00        0.93      2.20 o 
   3   9   4      273.97      286.41     15.00 o 
   4   9   4       19.37       18.40     10.96 o 
   5   9   4        6.60        5.62      4.82 o 
   6   9   4        5.13        5.47      5.39 o 
   7   9   4        0.43        0.86      2.16 o 
  -4  10   4       42.12       21.09     53.87 o 
  -3  10   4        4.72        4.13      4.36 o 
  -2  10   4        9.74        7.55      8.07 o 
  -1  10   4       47.51       47.55     20.81 o 
   0  10   4        6.11        5.58      5.15 o 
   1  10   4        3.68        4.52      6.08 o 
   2  10   4       62.50       60.52     16.08 o 
   3  10   4      182.52      198.69     20.69 o 
   4  10   4        3.21        3.58      3.14 o 
   5  10   4       13.59       11.37     10.06 o 
   6  10   4        1.31        2.87      2.94 o 
  -3  11   4       10.11        2.06      4.69 o 
  -2  11   4       27.97       21.21     22.01 o 
  -1  11   4      139.87      162.67     25.76 o 
   0  11   4       55.43       55.29     31.25 o 
   1  11   4       58.35       60.39     24.68 o 
   2  11   4       99.92      101.38     12.31 o 
   3  11   4       12.80        7.88      6.24 o 
   4  11   4       39.71       40.93     11.40 o 
   5  11   4       13.78       11.31      9.98 o 
   6  11   4        0.01        0.38      1.96 o 
  -2  12   4       60.05       52.01     18.83 o 
  -1  12   4       13.52        5.52      8.18 o 
   0  12   4        3.66        2.60      4.42 o 
   1  12   4       42.65       37.10     29.17 o 
   2  12   4       42.51       30.50     22.08 o 
   3  12   4       22.76       16.59     14.04 o 
   4  12   4        9.28        9.14      9.66 o 
   5  12   4        2.13        3.72      3.41 o 
  -1  13   4        2.93        1.39      3.08 o 
   0  13   4       24.71       17.50     18.16 o 
   1  13   4        1.93        2.15      5.74 o 
   2  13   4        0.31        2.28      2.80 o 
   3  13   4       17.38       10.50     10.50 o 
   4  13   4       26.27       14.47     17.79 o 
  -2 -10   5       19.40       11.20      7.65 o 
  -1 -10   5       17.09        9.14      9.04 o 
   0 -10   5       11.01        6.75      6.12 o 
   1 -10   5        0.03        0.67      3.51 o 
  -4  -9   5        5.75        3.30      4.81 o 
  -3  -9   5        1.86        2.57      2.87 o 
  -2  -9   5       27.69       15.18     11.08 o 
  -1  -9   5       44.47       43.25     12.39 o 
   0  -9   5        6.88        4.26      3.29 o 
   1  -9   5        7.62        2.96      4.05 o 
   2  -9   5        0.85        0.48      2.00 o 
   3  -9   5       13.88        7.94      7.47 o 
  -5  -8   5        0.53        0.56      3.68 o 
  -4  -8   5        1.75        1.36      2.16 o 
  -3  -8   5        1.73        1.07      1.79 o 
  -2  -8   5       10.65        7.95      5.21 o 
  -1  -8   5        7.74        6.78      4.30 o 
   0  -8   5        4.48        3.27      2.15 o 
   1  -8   5        1.96        2.49      3.26 o 
   2  -8   5        3.40        3.61      3.02 o 
   3  -8   5       17.45       11.47      9.72 o 
   4  -8   5       15.70        9.63     10.68 o 
  -5  -7   5        0.27        1.07      2.74 o 
  -4  -7   5        2.16        1.48      1.34 o 
  -3  -7   5       52.26       45.11      5.84 o 
  -2  -7   5       83.71       81.36     11.72 o 
  -1  -7   5       51.33       51.02     13.16 o 
   0  -7   5       11.06       11.89      5.84 o 
   1  -7   5        0.05        0.83      2.78 o 
   2  -7   5       30.55       28.00     13.98 o 
   3  -7   5        0.00        0.71      2.57 o 
   4  -7   5        8.80        3.93      4.42 o 
   5  -7   5       15.74       10.82      8.56 o 
  -6  -6   5        0.07        0.85      3.29 o 
  -5  -6   5        4.28        3.46      6.31 o 
  -4  -6   5       17.81       13.29      8.87 o 
  -3  -6   5        3.08        2.21      1.58 o 
  -2  -6   5       29.90       28.01      6.06 o 
  -1  -6   5       21.27       24.46     10.15 o 
   0  -6   5        6.21        9.41      4.02 o 
   1  -6   5       40.50       46.02     20.52 o 
   2  -6   5       27.70       21.33     11.35 o 
   3  -6   5       34.21       30.15     19.67 o 
   4  -6   5       20.12       16.80     13.39 o 
   5  -6   5       11.81        9.65      8.53 o 
  -6  -5   5        7.19        4.44      4.86 o 
  -5  -5   5        0.31        1.01      3.40 o 
  -4  -5   5        7.16        6.35      3.54 o 
  -3  -5   5       38.29       35.72      5.41 o 
  -2  -5   5      125.00      131.69      8.51 o 
  -1  -5   5       68.80       69.11      7.38 o 
   0  -5   5        4.01        3.32      1.74 o 
   1  -5   5        8.61        8.54      6.70 o 
   2  -5   5       28.71       35.79     16.27 o 
   3  -5   5       20.87       22.59     12.86 o 
   4  -5   5       12.20       10.80      9.51 o 
   5  -5   5        0.00        0.54      2.30 o 
   6  -5   5       38.58       23.03      7.89 o 
  -6  -4   5        3.70        2.01      3.45 o 
  -5  -4   5       10.89       10.05      9.26 o 
  -4  -4   5        7.95        7.80      4.92 o 
  -3  -4   5       43.91       36.51      4.91 o 
  -2  -4   5      224.25      235.08      9.43 o 
  -1  -4   5        0.40        1.02      1.52 o 
   0  -4   5       26.88       28.63      9.79 o 
   1  -4   5        0.10        0.59      2.02 o 
   2  -4   5       84.23       95.60      9.92 o 
   3  -4   5       60.47       71.13     14.29 o 
   4  -4   5        1.31        1.45      2.77 o 
   5  -4   5       25.92       17.64     12.87 o 
   6  -4   5      112.37      129.68     11.34 o 
  -6  -3   5        0.02        1.96      6.84 o 
  -5  -3   5        6.17        5.17      6.02 o 
  -4  -3   5        1.27        0.84      1.24 o 
  -3  -3   5       27.93       26.62      4.39 o 
  -2  -3   5      118.23      120.33      7.24 o 
  -1  -3   5       87.63       92.99      5.64 o 
   0  -3   5       71.05       67.70      4.47 o 
   1  -3   5       56.87       65.22      7.07 o 
   2  -3   5       70.75       67.29      6.45 o 
   3  -3   5        1.12        3.21      3.11 o 
   4  -3   5        0.51        1.58      1.97 o 
   5  -3   5       81.59       92.36      9.87 o 
   6  -3   5        6.46        2.77      2.47 o 
   7  -3   5        2.21        2.90      2.48 o 
  -7  -2   5        1.11        1.30      3.82 o 
  -6  -2   5       15.79       14.01     16.27 o 
  -5  -2   5       18.06       16.95     15.86 o 
  -4  -2   5        0.00        0.99      1.37 o 
  -3  -2   5       73.29       66.52      3.83 o 
  -2  -2   5        0.57        2.50      1.35 o 
  -1  -2   5        8.08        9.92      6.71 o 
   0  -2   5        6.23        8.12      3.70 o 
   1  -2   5      124.08      144.06      7.51 o 
   2  -2   5      212.42      267.25     10.78 o 
   3  -2   5       53.57       47.80      7.58 o 
   4  -2   5        6.67       11.81      6.23 o 
   5  -2   5      172.56      193.92     16.58 o 
   6  -2   5        5.76        5.44      3.83 o 
   7  -2   5        0.07        0.88      1.87 o 
  -7  -1   5        9.39        5.97      9.64 o 
  -6  -1   5        1.13        1.56      3.87 o 
  -5  -1   5       23.60       25.01     19.15 o 
  -4  -1   5       27.02       19.48      3.75 o 
  -3  -1   5      288.23      305.11      6.59 o 
  -2  -1   5      417.45      442.51      7.69 o 
  -1  -1   5      380.45      391.22      8.47 o 
   0  -1   5       12.09       11.12      4.19 o 
   1  -1   5      612.64      649.87     14.92 o 
   2  -1   5       12.76       15.21      3.59 o 
   3  -1   5        2.54        3.81      2.13 o 
   4  -1   5       56.66       55.73      7.77 o 
   5  -1   5       21.31       26.43     11.60 o 
   6  -1   5       12.46        8.81      5.76 o 
   7  -1   5        3.28        3.26      3.38 o 
  -7   0   5        0.57        0.25      4.33 o 
  -6   0   5        6.20        8.40     10.25 o 
  -5   0   5        3.63        1.24      2.75 o 
  -4   0   5       20.22       10.74      6.91 o 
  -3   0   5      112.99       63.92     19.57 o 
  -2   0   5       46.06       50.29      2.20 o 
  -1   0   5        0.00        0.27      0.54 o 
   0   0   5       24.49       22.38      1.82 o 
   1   0   5      190.28      205.10      6.52 o 
   2   0   5       36.42       41.67      4.52 o 
   3   0   5        7.06        3.88      1.84 o 
   4   0   5      351.55      371.88     11.93 o 
   5   0   5       35.92       30.00     12.82 o 
   6   0   5       17.36       13.11      7.24 o 
   7   0   5        1.96        2.28      2.87 o 
  -7   1   5        7.69        6.33     10.24 o 
  -6   1   5       63.85       64.57     20.66 o 
  -5   1   5        5.45        6.02      6.00 o 
  -4   1   5      394.67      395.59     26.86 o 
  -3   1   5      139.61      137.49      9.02 o 
  -2   1   5      119.06      117.48      6.90 o 
  -1   1   5        8.55       10.23      1.27 o 
   0   1   5     1971.84     2200.54     37.13 o 
   1   1   5      221.90      235.68      4.81 o 
   2   1   5        7.57       10.75      2.49 o 
   3   1   5        1.36        3.28      1.53 o 
   4   1   5      103.72      107.57      7.12 o 
   5   1   5       26.27       27.05     10.36 o 
   6   1   5        9.36        7.39      4.22 o 
   7   1   5       38.38       32.61      9.40 o 
   8   1   5        0.83        1.29      2.29 o 
  -7   2   5       14.47       17.28     28.35 o 
  -6   2   5        0.70        1.69      5.74 o 
  -5   2   5        8.54        6.81     12.11 o 
  -4   2   5      120.45      123.37     13.73 o 
  -3   2   5        0.00        0.89      1.57 o 
  -2   2   5      118.73      114.36      7.78 o 
  -1   2   5      273.62      275.76      5.38 o 
   0   2   5      157.39      152.95      3.46 o 
   1   2   5        0.48        0.79      0.71 o 
   2   2   5        1.58        2.65      0.83 o 
   3   2   5      865.91      877.26     10.82 o 
   4   2   5        9.94        9.36      4.43 o 
   5   2   5       35.38       36.56     12.12 o 
   6   2   5       34.99       31.24     12.60 o 
   7   2   5       34.49       23.00     16.51 o 
   8   2   5       12.83        7.82      5.38 o 
  -6   3   5        0.00        0.94      4.59 o 
  -5   3   5      212.10      254.77     38.84 o 
  -4   3   5      155.00      149.77     21.95 o 
  -3   3   5       36.42       44.26     27.03 o 
  -2   3   5      123.94      120.30      8.80 o 
  -1   3   5      518.26      555.71      9.21 o 
   0   3   5      674.31      727.60     12.09 o 
   1   3   5      174.31      204.40      5.62 o 
   2   3   5        3.25        2.85      1.08 o 
   3   3   5      206.11      212.94      6.74 o 
   4   3   5      110.18      106.88      5.98 o 
   5   3   5       63.72       56.39     10.11 o 
   6   3   5      113.42      119.01     12.00 o 
   7   3   5        5.70        4.64      3.65 o 
   8   3   5        0.01        0.96      1.54 o 
  -6   4   5        0.14       -0.11      6.00 o 
  -5   4   5      268.93      299.94     39.81 o 
  -4   4   5       16.17       14.35     13.16 o 
  -3   4   5       63.06       58.75     18.05 o 
  -2   4   5       19.22       21.43      1.72 o 
  -1   4   5      138.04      137.32      3.85 o 
   0   4   5      200.69      206.35      4.47 o 
   1   4   5      107.89      115.70      3.40 o 
   2   4   5      895.81     1009.24     30.66 o 
   3   4   5       51.99       49.81      3.16 o 
   4   4   5        7.44       10.51      4.77 o 
   5   4   5       63.79       66.39      7.47 o 
   6   4   5        1.69        1.41      2.08 o 
   7   4   5        8.06        4.39      2.91 o 
   8   4   5        0.41        0.55      1.54 o 
  -6   5   5       97.68      104.62     28.33 o 
  -5   5   5       14.71       16.49     19.10 o 
  -4   5   5        8.36        6.59      7.87 o 
  -3   5   5        5.07        2.78      2.00 o 
  -2   5   5      191.39      185.96      4.78 o 
  -1   5   5       32.33       35.58      3.29 o 
   0   5   5        1.78        0.79      0.48 o 
   1   5   5       91.62       94.56      3.55 o 
   2   5   5      476.89      513.89      9.42 o 
   3   5   5      383.99      416.79     13.07 o 
   4   5   5       10.73        8.76      4.23 o 
   5   5   5       92.31       98.46      6.45 o 
   6   5   5       21.52       15.75     10.21 o 
   7   5   5       11.83        8.22      5.80 o 
   8   5   5       30.14       10.04      8.12 o 
  -6   6   5       63.43       48.55     31.94 o 
  -5   6   5        2.30        0.63      2.97 o 
  -3   6   5       82.99       80.00      7.00 o 
  -2   6   5      104.47      111.99      8.51 o 
  -1   6   5        2.56        1.29      1.17 o 
   0   6   5        5.29        6.15      2.60 o 
   1   6   5      653.42      702.44     14.89 o 
   2   6   5      451.71      474.13      8.46 o 
   3   6   5        1.87        1.56      1.14 o 
   4   6   5      189.72      185.31      7.11 o 
   5   6   5       18.10       14.80      7.98 o 
   6   6   5        2.57        1.83      1.39 o 
   7   6   5        1.86        1.72      1.75 o 
   8   6   5        0.28        0.53      1.49 o 
  -5   7   5        4.16        5.30      7.90 o 
  -4   7   5       26.06       18.25     18.73 o 
  -3   7   5       25.59       23.30      9.10 o 
  -2   7   5       65.78       63.07      6.62 o 
  -1   7   5       17.08       16.70     10.36 o 
   0   7   5        4.41        2.23      3.31 o 
   1   7   5       47.09       44.33      3.81 o 
   2   7   5      223.46      230.09      8.11 o 
   3   7   5        0.89        0.34      0.68 o 
   4   7   5       13.28       13.02      4.88 o 
   5   7   5        2.64        0.94      0.83 o 
   6   7   5        0.47        0.96      2.10 o 
   7   7   5       48.15       53.84      9.72 o 
  -5   8   5       21.99       12.95     23.13 o 
  -4   8   5       26.06       17.62     20.36 o 
  -3   8   5        0.04        0.68      1.88 o 
  -2   8   5       18.66       19.18     11.87 o 
  -1   8   5        0.91        1.25      2.64 o 
   0   8   5        0.69       -0.22      3.37 o 
   1   8   5      141.83      135.45     18.41 o 
   2   8   5      108.55      114.97      7.33 o 
   3   8   5      107.29      106.38      7.97 o 
   4   8   5       23.67       18.55      9.87 o 
   5   8   5        0.20        0.23      1.82 o 
   6   8   5        0.38        1.82      8.13 o 
   7   8   5        1.10        1.47      2.09 o 
  -4   9   5       12.99       12.30     19.63 o 
  -3   9   5        1.19        1.46      2.61 o 
  -2   9   5        0.31        0.87      1.94 o 
  -1   9   5       49.16       50.64     13.09 o 
   0   9   5       91.61      100.64     14.93 o 
   1   9   5       49.90       43.66     16.65 o 
   2   9   5       54.02       60.31     12.61 o 
   3   9   5       11.65       10.31      6.21 o 
   4   9   5       16.67       12.73      9.71 o 
   5   9   5        0.69        0.47      1.54 o 
   6   9   5       13.63       14.48     10.60 o 
   7   9   5       45.98       47.96     14.02 o 
  -4  10   5        1.41        2.35      8.01 o 
  -3  10   5        2.19        0.71      5.89 o 
  -2  10   5        5.23        5.23      6.53 o 
  -1  10   5       10.11        5.95      6.34 o 
   0  10   5       62.40       65.21     35.03 o 
   1  10   5        0.27        1.01      4.14 o 
   2  10   5      167.69      199.38     15.50 o 
   3  10   5       67.30       68.95     11.97 o 
   4  10   5       22.75       16.72     13.23 o 
   5  10   5        1.96        2.16      2.83 o 
   6  10   5       15.05        8.58      9.27 o 
  -2  11   5        2.76        1.70      3.25 o 
  -1  11   5        0.01        2.04      7.27 o 
   0  11   5        4.93        2.49      4.73 o 
   1  11   5        5.73        4.02      4.76 o 
   2  11   5       13.36       13.68      7.11 o 
   3  11   5        0.67        0.97      1.97 o 
   4  11   5       12.93        7.64      6.38 o 
   5  11   5       10.51       11.65     10.18 o 
   6  11   5       29.85       29.69     15.30 o 
  -2  12   5        6.99        2.63      4.13 o 
  -1  12   5       30.61       22.45     21.12 o 
   0  12   5       17.99       10.07     10.80 o 
   1  12   5       36.20       21.69     36.36 o 
   2  12   5       12.47       11.69      8.30 o 
   3  12   5        3.47        2.95      3.91 o 
   4  12   5        1.58        1.02      2.65 o 
   5  12   5        6.48        4.74      4.81 o 
  -1  13   5       11.71        5.95      8.00 o 
   0  13   5        6.35        2.89      5.94 o 
   1  13   5        1.28        1.21      5.61 o 
   2  13   5       60.01       48.05     11.02 o 
   3  13   5        0.12        0.65      2.04 o 
   4  13   5        3.92        1.52      2.06 o 
  -3  -9   6        8.55        3.74      6.34 o 
  -2  -9   6        0.05        1.12      2.05 o 
  -1  -9   6        0.40        0.37      1.71 o 
   0  -9   6        9.52        7.37      5.12 o 
   1  -9   6       55.08       43.72     10.70 o 
   2  -9   6        4.40        1.92      2.60 o 
  -4  -8   6        6.61        3.88      4.94 o 
  -3  -8   6       23.62       14.16     15.13 o 
  -2  -8   6        6.96        3.07      3.73 o 
  -1  -8   6        0.61        0.49      1.79 o 
   0  -8   6      179.95      205.79     36.63 o 
   1  -8   6       12.84        8.16      6.51 o 
   2  -8   6        6.67        4.02      5.00 o 
  -4  -7   6        3.81        2.49      2.66 o 
  -3  -7   6       21.17       15.18      8.59 o 
  -2  -7   6       49.20       39.97     11.36 o 
  -1  -7   6       11.10        7.98      4.57 o 
   0  -7   6      125.56      141.50     11.35 o 
   1  -7   6       44.95       40.57     16.02 o 
   2  -7   6        6.20        6.22      5.95 o 
   3  -7   6        8.75        5.89      6.83 o 
   4  -7   6        8.98        5.10      4.80 o 
  -5  -6   6       11.41        8.94      8.35 o 
  -4  -6   6        5.32        5.38      4.11 o 
  -3  -6   6        2.14        2.02      1.88 o 
  -2  -6   6       18.44       18.10     10.73 o 
  -1  -6   6      223.50      244.40     20.50 o 
   0  -6   6       49.14       50.75     16.27 o 
   1  -6   6       51.12       59.51     19.00 o 
   2  -6   6       10.63        8.54      6.52 o 
   3  -6   6        9.20        4.89      5.19 o 
   4  -6   6        0.00        0.60      2.56 o 
   5  -6   6       10.93        6.18      6.14 o 
  -5  -5   6        2.59        1.41      2.63 o 
  -4  -5   6        5.33        4.67      3.22 o 
  -3  -5   6       78.91       75.03      9.08 o 
  -2  -5   6       49.19       45.30      7.24 o 
  -1  -5   6      259.55      268.73     22.46 o 
   0  -5   6       53.40       50.09     10.41 o 
   1  -5   6        0.01        0.37      2.21 o 
   2  -5   6        2.88        2.61      2.75 o 
   3  -5   6       72.32       79.20     11.37 o 
   4  -5   6       94.31       95.36     11.15 o 
   5  -5   6        0.16        0.91      1.94 o 
   6  -5   6        5.28        2.15      3.14 o 
  -6  -4   6       30.35       26.70     27.92 o 
  -5  -4   6       42.31       42.37      9.25 o 
  -4  -4   6       24.78       29.55     11.05 o 
  -3  -4   6       58.30       59.71      7.16 o 
  -2  -4   6       50.15       50.10      5.61 o 
  -1  -4   6      118.66      128.82      6.63 o 
   0  -4   6       96.01       92.12      6.11 o 
   1  -4   6       76.53       80.40      8.25 o 
   2  -4   6       54.18       52.18      8.21 o 
   3  -4   6       41.22       39.16     15.30 o 
   4  -4   6        3.25        1.67      2.45 o 
   5  -4   6        3.06        3.17      4.11 o 
   6  -4   6        7.82        4.27      4.22 o 
  -6  -3   6        0.00        0.94      4.89 o 
  -5  -3   6        0.49        2.06      3.67 o 
  -4  -3   6       76.47       71.37      7.76 o 
  -3  -3   6        2.04        1.14      1.01 o 
  -2  -3   6      625.65      665.35     27.79 o 
  -1  -3   6       84.99       84.05      7.72 o 
   0  -3   6        7.56        5.88      2.92 o 
   1  -3   6       53.18       60.59      7.48 o 
   2  -3   6       57.53       59.47      6.12 o 
   3  -3   6       99.69      108.72     10.98 o 
   4  -3   6        2.53        1.43      2.38 o 
   5  -3   6        7.80        4.50      3.21 o 
   6  -3   6        9.55        6.01      5.96 o 
  -6  -2   6        0.05       -0.54      5.09 o 
  -5  -2   6       18.16       23.08     20.02 o 
  -4  -2   6        1.87        2.20      3.08 o 
  -3  -2   6      174.35      191.70      9.69 o 
  -2  -2   6      134.62      146.58      7.16 o 
  -1  -2   6      425.42      454.81     13.33 o 
   0  -2   6      297.87      304.83      9.95 o 
   1  -2   6        7.11       10.36      6.19 o 
   2  -2   6      103.68       97.07      7.90 o 
   3  -2   6        5.13       10.03      5.83 o 
   4  -2   6       67.68       65.76      8.56 o 
   5  -2   6       56.52       51.57      9.52 o 
   6  -2   6       10.98        9.41      6.25 o 
   7  -2   6        7.83        4.29      4.40 o 
  -6  -1   6       46.08       37.99     41.45 o 
  -5  -1   6       68.07       73.57     15.00 o 
  -4  -1   6       87.46       93.02     10.99 o 
  -3  -1   6      471.81      357.83     73.56 o 
  -2  -1   6        1.41        0.56      0.57 o 
  -1  -1   6       63.49       70.85      3.84 o 
   0  -1   6      119.71      130.55      5.78 o 
   1  -1   6       46.55       45.40      4.19 o 
   2  -1   6       51.69       53.85      9.09 o 
   3  -1   6       52.97       54.50      7.42 o 
   4  -1   6       18.93       16.40      7.20 o 
   5  -1   6       28.75       35.96     14.76 o 
   6  -1   6        4.50        4.60      3.34 o 
   7  -1   6       36.93       27.20     19.73 o 
  -6   0   6       13.55       13.63     16.75 o 
  -5   0   6        3.20        2.17      3.93 o 
  -4   0   6       30.46       31.95     14.20 o 
  -3   0   6        4.37        2.20      1.41 o 
  -2   0   6       31.14       32.57      2.01 o 
  -1   0   6      539.57      533.99     10.13 o 
   0   0   6      163.22      196.42      5.22 o 
   1   0   6      162.84      166.66      4.86 o 
   2   0   6        6.15        1.41      1.21 o 
   3   0   6       40.77       38.36      4.57 o 
   4   0   6       63.88       50.84      6.72 o 
   5   0   6      148.49      151.84     13.78 o 
   6   0   6        1.55        2.95      2.95 o 
   7   0   6       13.29        9.27      7.13 o 
  -6   1   6        0.59        2.24      4.81 o 
  -5   1   6        0.19        0.96      4.72 o 
  -4   1   6      256.71      235.88     34.18 o 
  -3   1   6       25.95       33.41      7.29 o 
  -2   1   6       25.82       18.59      1.45 o 
  -1   1   6      266.49      276.40      5.09 o 
   0   1   6      111.88      108.26      3.68 o 
   1   1   6       94.37       98.01      3.46 o 
   2   1   6      109.36      106.46      4.17 o 
   3   1   6       58.23       47.07      4.57 o 
   4   1   6      172.12      160.51      7.42 o 
   5   1   6       76.79       76.94     12.20 o 
   6   1   6       34.19       31.92      9.00 o 
   7   1   6        6.26        4.41      3.10 o 
  -6   2   6        7.26        3.46     10.93 o 
  -5   2   6       35.87       35.57     24.26 o 
  -4   2   6       29.86       34.73     18.98 o 
  -3   2   6      104.71      108.06      8.34 o 
  -2   2   6      276.80      262.50     12.78 o 
  -1   2   6       10.31       15.21      2.40 o 
   0   2   6      159.65      184.28      4.19 o 
   1   2   6       63.93       72.77      5.92 o 
   2   2   6       52.76       60.01      6.67 o 
   3   2   6       18.78       16.38      3.50 o 
   4   2   6      128.10      121.61      9.70 o 
   5   2   6       16.89       26.14     11.04 o 
   6   2   6       14.60       20.67      9.62 o 
   7   2   6       61.62       53.15      8.84 o 
   8   2   6        1.03        1.31      1.44 o 
  -6   3   6        2.21        0.60      3.74 o 
  -5   3   6      217.22      229.22     33.71 o 
  -4   3   6       96.27       88.53     22.25 o 
  -3   3   6        7.30        5.91      4.39 o 
  -2   3   6       27.29       31.69      9.33 o 
  -1   3   6        1.21        2.33      1.08 o 
   0   3   6        1.57        2.22      1.74 o 
   1   3   6      871.83      930.30     24.22 o 
   2   3   6      117.77      103.44      6.12 o 
   3   3   6       40.57       40.98      3.22 o 
   4   3   6       63.15       62.34      5.13 o 
   5   3   6        2.08        2.12      1.43 o 
   6   3   6        1.53        0.91      1.82 o 
   7   3   6        4.10        2.30      1.71 o 
   8   3   6        0.17        0.13      1.39 o 
  -6   4   6        2.81        2.43      6.50 o 
  -5   4   6        7.03        6.84     10.39 o 
  -4   4   6        2.57        1.61      3.96 o 
  -3   4   6      185.80      161.98     27.45 o 
  -2   4   6      245.41      130.98     41.20 o 
  -1   4   6      269.59      273.24      5.79 o 
   0   4   6        4.07        3.67      1.50 o 
   1   4   6       24.64       21.12      2.57 o 
   2   4   6       66.83       67.25      6.77 o 
   3   4   6      240.32      246.75     11.48 o 
   4   4   6      113.37      113.71      4.89 o 
   5   4   6      188.38      199.17     10.35 o 
   6   4   6       54.61       50.85      7.78 o 
   7   4   6       19.30        9.46     11.54 o 
   8   4   6        2.25        1.29      2.29 o 
  -6   5   6      106.44       91.98     49.73 o 
  -5   5   6       72.82       78.99     23.20 o 
  -4   5   6        5.89        5.80      7.18 o 
  -3   5   6        5.95        2.29      3.26 o 
  -2   5   6        7.69        4.58      2.37 o 
  -1   5   6       71.21       72.22      4.93 o 
   0   5   6      158.91      156.76      4.25 o 
   1   5   6        0.01        0.61      0.87 o 
   2   5   6      303.56      318.75     12.70 o 
   3   5   6       20.14       19.56      3.41 o 
   4   5   6       51.50       46.65      4.73 o 
   5   5   6       22.45       25.59      5.16 o 
   6   5   6       14.22       10.83      6.86 o 
   7   5   6       35.22       15.89     18.05 o 
   8   5   6        0.04        1.02      1.59 o 
  -5   6   6        9.28        6.99      6.37 o 
  -4   6   6        6.48        4.87      6.37 o 
  -3   6   6        1.72        2.98      3.20 o 
  -2   6   6      325.32      309.74     21.35 o 
  -1   6   6      322.08      302.29     21.92 o 
   0   6   6      219.62      229.19     14.46 o 
   1   6   6      297.50      279.16     24.45 o 
   2   6   6       24.62       23.54      2.26 o 
   3   6   6       85.16       83.54      4.50 o 
   4   6   6      130.80      129.19      6.33 o 
   5   6   6       26.31       26.24      4.26 o 
   6   6   6       10.16        7.21      6.37 o 
   7   6   6        0.00        0.53      1.16 o 
  -5   7   6       29.35       19.46     34.24 o 
  -4   7   6        8.41        8.35     11.92 o 
  -3   7   6        0.70        0.34      3.59 o 
  -2   7   6       18.57       15.05      5.33 o 
  -1   7   6      225.48      234.94      9.61 o 
   0   7   6        0.57        0.42      1.43 o 
   1   7   6      114.08      110.40      6.33 o 
   2   7   6       20.00       19.78      3.91 o 
   3   7   6       10.36       11.59      3.72 o 
   4   7   6       28.72       32.04      4.18 o 
   5   7   6       15.23       13.54      3.32 o 
   6   7   6        2.66        0.51      1.74 o 
   7   7   6        2.05        1.16      2.13 o 
  -5   8   6        7.73        2.86      5.51 o 
  -4   8   6        0.31        1.38      3.70 o 
  -3   8   6       25.67       17.60     21.98 o 
  -2   8   6       13.54        7.69      8.60 o 
  -1   8   6      199.15      190.67     11.32 o 
   0   8   6        1.43        1.67      1.89 o 
   1   8   6       35.07       33.77      6.49 o 
   2   8   6      293.93      305.59     12.90 o 
   3   8   6      322.90      315.37     11.13 o 
   4   8   6       11.22        9.95      2.06 o 
   5   8   6      131.97      146.98     14.26 o 
   6   8   6       16.93       15.38     13.65 o 
   7   8   6       18.42        9.41     10.05 o 
  -4   9   6        1.62        0.36      2.66 o 
  -3   9   6       17.59       10.91     15.93 o 
  -2   9   6       24.21       13.30     13.30 o 
  -1   9   6       35.89       33.31     11.54 o 
   0   9   6      391.03      459.13     28.47 o 
   1   9   6       24.37       31.13     23.55 o 
   2   9   6        1.02        1.28      2.83 o 
   3   9   6       14.32       15.44     10.11 o 
   4   9   6        0.13        0.54      1.90 o 
   5   9   6        3.63        1.20      2.15 o 
   6   9   6        0.26        1.56      2.32 o 
   7   9   6        5.39        4.81      9.31 o 
  -4  10   6        7.05        1.95      8.61 o 
  -3  10   6       16.99       10.80     20.33 o 
  -2  10   6       31.02       28.82     10.77 o 
  -1  10   6       33.47       34.55     10.10 o 
   0  10   6        0.52        0.42      2.34 o 
   1  10   6       70.83       89.07     13.16 o 
   2  10   6      127.16      138.96     11.71 o 
   3  10   6       65.04       58.39     14.88 o 
   4  10   6       16.18       13.41     10.21 o 
   5  10   6       65.05       79.92     14.97 o 
   6  10   6        5.30        4.23      3.39 o 
  -2  11   6       37.93       21.29     28.61 o 
  -1  11   6       50.55       48.88     19.85 o 
   0  11   6      100.19      101.99     16.55 o 
   1  11   6      120.04      143.70     23.65 o 
   2  11   6        0.47        0.72      1.56 o 
   3  11   6       21.87       20.19      9.12 o 
   4  11   6        8.14        8.08      4.99 o 
   5  11   6        9.87        4.16      5.47 o 
   6  11   6       25.54       19.71     28.68 o 
  -1  12   6        9.69        3.54      5.20 o 
   0  12   6      187.58      210.97     39.69 o 
   1  12   6      163.79      183.92     40.24 o 
   2  12   6       72.03       69.88     16.45 o 
   3  12   6        6.40        2.86      3.40 o 
   4  12   6       17.48       13.27     14.23 o 
   5  12   6        2.43        1.76      2.59 o 
  -1  13   6        0.50        0.42      2.57 o 
   0  13   6        1.97        1.67      4.35 o 
   1  13   6       12.07        4.02      4.28 o 
   2  13   6       14.50        9.43      8.70 o 
   3  13   6       13.68        8.72     10.10 o 
   4  13   6       10.42        5.91      9.01 o 
  -1  -9   7       14.31        5.94      6.40 o 
   0  -9   7        1.42        1.28      1.18 o 
  -3  -8   7        4.01        3.50      3.19 o 
  -2  -8   7        0.05        0.52      1.23 o 
  -1  -8   7        3.74        3.08      2.40 o 
   0  -8   7       58.29       49.27     11.02 o 
   1  -8   7       37.96       28.01     15.19 o 
   2  -8   7       71.64       73.17      9.25 o 
  -4  -7   7       12.93        4.59     11.80 o 
  -3  -7   7       16.09        6.52      4.79 o 
  -2  -7   7        5.80        3.98      2.85 o 
  -1  -7   7        0.68        0.65      1.85 o 
   0  -7   7        2.40        1.81      1.78 o 
   1  -7   7       56.18       49.09     18.14 o 
   2  -7   7       55.70       62.75     12.90 o 
   3  -7   7       27.73       13.75     17.43 o 
   4  -7   7        0.96        0.27      1.99 o 
  -4  -6   7        6.39        4.60      3.70 o 
  -3  -6   7       27.66       28.82      8.70 o 
  -2  -6   7        5.31        2.94      2.40 o 
  -1  -6   7       21.52       15.43      8.14 o 
   0  -6   7      190.66      214.41     16.02 o 
   1  -6   7       27.27       24.88     11.32 o 
   2  -6   7       15.98       11.98      9.01 o 
   3  -6   7        8.98        4.47      4.63 o 
   4  -6   7       62.66       55.09      9.04 o 
  -5  -5   7        1.33        1.15      1.86 o 
  -4  -5   7        1.07        1.91      2.84 o 
  -3  -5   7       10.37        9.63      6.39 o 
  -2  -5   7       51.18       52.31      9.41 o 
  -1  -5   7       26.41       23.76      9.80 o 
   0  -5   7       41.86       37.57      8.30 o 
   1  -5   7        4.80        2.69      2.77 o 
   2  -5   7       32.89       28.59     19.16 o 
   3  -5   7       33.76       27.07     18.00 o 
   4  -5   7       19.57       12.80      9.08 o 
   5  -5   7       12.51        7.41      7.79 o 
  -5  -4   7       26.64       22.40     17.41 o 
  -4  -4   7        1.05        0.97      2.03 o 
  -3  -4   7        0.75        0.77      1.70 o 
  -2  -4   7       65.81       65.38      7.80 o 
  -1  -4   7      477.25      498.72     31.39 o 
   0  -4   7       84.32       84.70      8.08 o 
   1  -4   7       39.32       42.52      6.81 o 
   2  -4   7        1.99        2.87      2.44 o 
   3  -4   7       36.18       33.22     18.00 o 
   4  -4   7        5.87        3.16      4.08 o 
   5  -4   7        5.58        3.83      3.50 o 
   6  -4   7        2.12        2.67      4.17 o 
  -6  -3   7        9.35        6.45      7.81 o 
  -5  -3   7       24.47       16.90     12.63 o 
  -4  -3   7        0.12        0.31      2.08 o 
  -3  -3   7        3.95        4.33      3.13 o 
  -2  -3   7       21.74       16.14      7.32 o 
  -1  -3   7      317.03      324.39     15.02 o 
   0  -3   7        7.92        5.62      3.45 o 
   1  -3   7        0.36        0.83      1.75 o 
   2  -3   7        0.33        0.55      2.43 o 
   3  -3   7       17.49       13.64      9.77 o 
   4  -3   7      107.36      110.64     13.05 o 
   5  -3   7        1.47        0.98      2.31 o 
   6  -3   7       41.60       27.52     25.11 o 
  -6  -2   7        2.28        1.82      4.19 o 
  -5  -2   7        5.52        5.94      6.28 o 
  -4  -2   7       44.12       37.16     12.38 o 
  -3  -2   7       16.99       21.02      3.44 o 
  -2  -2   7      684.29      716.85     25.15 o 
  -1  -2   7       14.51       17.98      7.50 o 
   0  -2   7        7.64        8.67      4.14 o 
   1  -2   7       45.69       44.91      7.62 o 
   2  -2   7      184.73      215.24     11.40 o 
   3  -2   7        6.39        7.52      5.20 o 
   4  -2   7        9.44        8.27      5.39 o 
   5  -2   7       17.44       12.50      8.21 o 
   6  -2   7        0.00        1.01      2.07 o 
  -6  -1   7        5.12        4.76     10.70 o 
  -5  -1   7       19.19       11.00     13.26 o 
  -4  -1   7      123.74      148.91     16.33 o 
  -3  -1   7      108.12       99.30      6.32 o 
  -2  -1   7      445.66      416.73     33.86 o 
  -1  -1   7       18.50       19.66      5.48 o 
   0  -1   7       19.03       18.66      6.98 o 
   1  -1   7       28.48       30.29      4.11 o 
   2  -1   7        3.94        4.87      3.69 o 
   3  -1   7       42.05       56.37     13.19 o 
   4  -1   7        0.05        1.07      1.87 o 
   5  -1   7       89.91       79.54     12.69 o 
   6  -1   7        7.89        4.51      4.15 o 
   7  -1   7       36.23       23.52     18.76 o 
  -6   0   7       12.15       10.97     20.54 o 
  -5   0   7        5.34        7.59      6.91 o 
  -4   0   7        2.99        2.15      3.09 o 
  -3   0   7      337.49      139.33    109.28 o 
  -2   0   7        0.92        1.35      0.93 o 
  -1   0   7       37.02       34.68      3.40 o 
   0   0   7       18.64       21.26      5.31 o 
   1   0   7      131.10      134.83      4.49 o 
   2   0   7      230.33      225.49     10.36 o 
   3   0   7       42.41       32.95      8.02 o 
   4   0   7       23.29       14.26      6.92 o 
   5   0   7       33.52       23.81     11.23 o 
   6   0   7      149.00      145.21     19.17 o 
   7   0   7        3.70        1.58      2.11 o 
  -6   1   7        0.10        1.11      3.20 o 
  -5   1   7        0.04        0.59      2.13 o 
  -4   1   7       49.26       38.31     19.63 o 
  -3   1   7     1290.51     1367.58     36.06 o 
  -2   1   7       50.49       53.97      2.24 o 
  -1   1   7        2.59        5.94      2.77 o 
   0   1   7       25.61       23.75      3.32 o 
   1   1   7       16.61       13.92      3.50 o 
   2   1   7      319.02      315.11     20.73 o 
   3   1   7       43.54       36.56      5.40 o 
   4   1   7       11.57       10.26      3.98 o 
   5   1   7        0.16        0.48      1.72 o 
   6   1   7       17.74       17.06      9.93 o 
   7   1   7       46.49       38.34     15.67 o 
  -6   2   7        0.76        0.96      6.50 o 
  -5   2   7        0.01        0.57      2.09 o 
  -4   2   7      398.03      337.76    114.90 o 
  -3   2   7      111.69      111.38     19.19 o 
  -2   2   7      186.85      180.37      9.18 o 
  -1   2   7        3.12        3.96      1.53 o 
   0   2   7       29.73       31.93      1.84 o 
   1   2   7       14.16       11.67      1.60 o 
   2   2   7       27.72       28.14      8.22 o 
   3   2   7       23.11       17.89      3.91 o 
   4   2   7        1.05        1.13      0.74 o 
   5   2   7      249.56      242.19     19.00 o 
   6   2   7       89.73       75.66      8.49 o 
   7   2   7        3.65        1.36      2.01 o 
  -6   3   7        1.29        1.90      4.52 o 
  -5   3   7        6.62        7.97      7.56 o 
  -4   3   7      319.16      343.84     39.27 o 
  -3   3   7       38.17       35.57     13.72 o 
  -2   3   7       66.59       50.94     12.92 o 
  -1   3   7       22.11       22.16      1.74 o 
   0   3   7        7.89        6.16      1.83 o 
   1   3   7        6.04        7.80      4.67 o 
   2   3   7      109.16      115.52      6.77 o 
   3   3   7      153.12      156.69      8.55 o 
   4   3   7       31.79       31.73      4.94 o 
   5   3   7       13.47       11.82      6.00 o 
   6   3   7      214.78      209.78     17.88 o 
   7   3   7        0.02        0.92      1.34 o 
  -6   4   7       12.38        6.14     11.65 o 
  -5   4   7       51.06       33.10     30.55 o 
  -4   4   7        0.09        0.80      3.06 o 
  -3   4   7      472.84      483.31     25.06 o 
  -2   4   7      217.73      206.33     10.34 o 
  -1   4   7        7.55        5.23      2.09 o 
   0   4   7       21.62       20.05      2.01 o 
   1   4   7       46.86       50.23      5.96 o 
   2   4   7        0.60        1.64      2.22 o 
   3   4   7       84.87       75.68      3.91 o 
   4   4   7      194.81      190.67     12.62 o 
   5   4   7       35.12       34.60      8.80 o 
   6   4   7       39.62       30.42      7.07 o 
   7   4   7        0.89        1.44      1.61 o 
  -5   5   7      157.44      187.50     23.44 o 
  -4   5   7        7.35        5.44      8.96 o 
  -3   5   7       30.35       43.23     25.05 o 
  -2   5   7       16.23       11.33      1.69 o 
  -1   5   7       28.43       28.67      2.78 o 
   0   5   7       29.78       31.60      2.53 o 
   1   5   7        0.48        1.58      1.11 o 
   2   5   7       44.80       47.13      6.41 o 
   3   5   7       14.65       13.27      2.09 o 
   4   5   7       88.50       84.06      4.70 o 
   5   5   7       73.22       60.73      5.91 o 
   6   5   7       12.77        9.24      5.91 o 
   7   5   7        3.42        2.03      2.59 o 
  -5   6   7        0.41        0.32      3.76 o 
  -4   6   7       76.27       72.36     13.61 o 
  -3   6   7        2.70        1.04      3.57 o 
  -2   6   7       20.79       12.90      4.63 o 
  -1   6   7      221.05      203.58     24.10 o 
   0   6   7        5.24        3.96      2.27 o 
   1   6   7      164.95      167.69      8.88 o 
   2   6   7       52.52       46.52      3.30 o 
   3   6   7      307.69      322.39     24.50 o 
   4   6   7      192.77      191.63     12.90 o 
   5   6   7      198.48      172.17     13.55 o 
   6   6   7       12.74        8.39      6.55 o 
   7   6   7       17.47        6.83      8.81 o 
  -5   7   7        0.33        0.20      3.85 o 
  -4   7   7        1.10        0.80      2.60 o 
  -3   7   7       10.05        4.89      7.36 o 
  -2   7   7       20.28       15.35      7.75 o 
  -1   7   7       39.88       33.70      7.76 o 
   0   7   7        0.94        1.09      1.52 o 
   1   7   7       74.17       59.40     13.96 o 
   2   7   7       22.24       19.71      4.43 o 
   3   7   7        7.83        4.67      2.86 o 
   4   7   7       78.42       62.37      4.44 o 
   5   7   7        4.37        1.27      1.60 o 
   6   7   7        2.85        1.38      2.33 o 
   7   7   7        0.98        0.14      4.73 o 
  -4   8   7        2.55        2.34      6.94 o 
  -3   8   7       40.51       36.47     38.03 o 
  -2   8   7        0.64        0.41      1.39 o 
  -1   8   7        5.38        3.39      2.98 o 
   0   8   7       12.62       12.73     13.12 o 
   1   8   7      192.03      229.37     13.68 o 
   2   8   7       19.34       19.45      6.72 o 
   3   8   7        0.39        0.55      1.05 o 
   4   8   7      411.44      384.90     18.62 o 
   5   8   7       51.25       45.82     11.84 o 
   6   8   7        2.52        1.55      3.39 o 
   7   8   7        7.78        4.81     11.99 o 
  -4   9   7        9.79        5.15     10.72 o 
  -3   9   7       22.52       16.27     23.79 o 
  -2   9   7        7.29        5.43     13.30 o 
  -1   9   7       74.97       69.13     21.18 o 
   0   9   7      478.73      565.83     21.31 o 
   1   9   7       59.90       67.34     15.90 o 
   2   9   7        5.81        4.11      2.49 o 
   3   9   7       73.37       63.27      9.44 o 
   4   9   7       23.23       26.65     11.31 o 
   5   9   7       20.42       19.47      9.45 o 
   6   9   7        0.81        1.42      4.25 o 
   7   9   7       39.89       25.68     44.64 o 
  -3  10   7        0.92        1.31      3.88 o 
  -1  10   7      153.45      164.61     12.77 o 
   0  10   7       82.38       95.97     14.54 o 
   1  10   7       29.71       27.94     28.62 o 
   2  10   7        2.46        3.35      2.56 o 
   3  10   7       95.01       84.97      9.20 o 
   4  10   7        0.13        0.45      1.69 o 
   5  10   7        2.61        4.67      6.40 o 
   6  10   7       22.15       13.44     18.55 o 
  -1  11   7      120.34      109.49     31.50 o 
   0  11   7      113.07      112.71     26.45 o 
   1  11   7      186.24      225.99     19.27 o 
   2  11   7       74.59       79.41      8.25 o 
   3  11   7        5.28        2.90      2.71 o 
   4  11   7        9.79        6.40      7.19 o 
   5  11   7       17.43        9.17     15.24 o 
   6  11   7      110.16      133.03     19.55 o 
  -1  12   7       52.84       55.15     28.36 o 
   0  12   7        9.19        3.59      4.64 o 
   1  12   7       58.37       64.25     16.53 o 
   2  12   7       41.40       23.30     19.69 o 
   3  12   7        0.08        0.87      1.73 o 
   4  12   7       56.41       69.61     16.71 o 
   5  12   7        4.45        3.11      4.59 o 
   0  13   7       37.47       21.58     27.24 o 
   1  13   7       68.44       75.20     13.96 o 
   2  13   7        5.03        3.31      3.07 o 
   3  13   7        7.11        5.07     12.45 o 
   4  13   7        4.52        5.17      6.56 o 
  -1  -8   8       12.26        6.13      5.14 o 
   0  -8   8        3.62        3.73      2.42 o 
   1  -8   8      193.97      193.37     15.71 o 
  -3  -7   8       63.08       60.96      8.91 o 
  -2  -7   8        1.29        0.38      1.30 o 
  -1  -7   8       48.68       47.20     12.29 o 
   0  -7   8        0.00        0.94      2.81 o 
   1  -7   8       19.26       11.49      6.74 o 
   2  -7   8        0.20        1.45      1.89 o 
   3  -7   8        3.27        2.37      4.81 o 
  -3  -6   8       13.92        8.13      6.14 o 
  -2  -6   8        0.71        0.93      1.69 o 
  -1  -6   8        4.97        3.50      2.67 o 
   0  -6   8      310.28      326.96     25.65 o 
   1  -6   8       16.79       13.47      6.85 o 
   2  -6   8        2.05        1.67      2.39 o 
   3  -6   8        9.91        4.78      4.42 o 
   4  -6   8        1.20        1.83      2.09 o 
  -4  -5   8       19.14       21.27     12.68 o 
  -3  -5   8        1.11        0.83      1.52 o 
  -2  -5   8        4.96        3.66      2.41 o 
  -1  -5   8       11.64        6.52      4.63 o 
   0  -5   8      151.54      150.71     14.62 o 
   1  -5   8       35.10       25.86     11.15 o 
   2  -5   8        1.21        3.12      3.61 o 
   3  -5   8        6.12        3.62      4.47 o 
   4  -5   8        1.66        1.75      2.08 o 
   5  -5   8        6.65        4.50      5.17 o 
  -5  -4   8       27.91       16.66     14.20 o 
  -4  -4   8      128.22      142.59     20.96 o 
  -3  -4   8        1.32        1.13      1.85 o 
  -2  -4   8        5.56        6.93      5.97 o 
  -1  -4   8      314.14      334.59     20.27 o 
   0  -4   8      217.68      245.00     14.22 o 
   1  -4   8       73.40       72.90      8.61 o 
   2  -4   8        1.46        2.04      3.07 o 
   3  -4   8       14.44       13.39     10.12 o 
   4  -4   8        1.37        1.18      2.49 o 
   5  -4   8       11.52        6.85      6.37 o 
  -5  -3   8      139.97      165.50     21.86 o 
  -4  -3   8       13.52       12.47      7.88 o 
  -3  -3   8        8.64        9.22      6.93 o 
  -2  -3   8       21.45       15.64      9.50 o 
  -1  -3   8       34.83       37.26      7.23 o 
   0  -3   8        5.47        7.49      4.11 o 
   1  -3   8        1.38        1.60      1.97 o 
   2  -3   8       49.27       50.80     11.55 o 
   3  -3   8        4.77        3.43      3.65 o 
   4  -3   8        8.44        3.38      4.26 o 
   5  -3   8       19.73       23.37     16.31 o 
   6  -3   8        0.54        0.11      3.76 o 
  -5  -2   8       31.84       20.14     20.23 o 
  -4  -2   8       74.70       78.34     14.77 o 
  -3  -2   8       52.76       53.45     21.95 o 
  -2  -2   8      120.42      108.64      9.52 o 
  -1  -2   8       60.89       53.96      7.88 o 
   0  -2   8       95.82       95.45      6.83 o 
   1  -2   8       98.02      102.12      7.20 o 
   2  -2   8       43.39       42.28     13.40 o 
   3  -2   8        0.15        0.63      2.47 o 
   4  -2   8        1.00        1.26      2.09 o 
   5  -2   8       84.79       87.82     20.55 o 
   6  -2   8       21.75       21.33     17.02 o 
  -5  -1   8       18.10       10.70      9.32 o 
  -4  -1   8      188.01      207.53     14.28 o 
  -3  -1   8      168.40      182.10     20.97 o 
  -2  -1   8       32.19       39.21      5.18 o 
  -1  -1   8        4.79        4.58      3.06 o 
   0  -1   8       94.84       94.39      7.38 o 
   1  -1   8        0.59        0.87      1.27 o 
   2  -1   8        3.13        4.33      3.07 o 
   3  -1   8        2.09        2.99      2.33 o 
   4  -1   8       78.15       89.87     12.71 o 
   5  -1   8      101.82      102.60     14.77 o 
   6  -1   8       10.10        3.80      3.91 o 
  -5   0   8        1.37        1.72      2.49 o 
  -4   0   8        7.45        8.26      5.43 o 
  -3   0   8       50.16       37.68     14.83 o 
  -2   0   8      162.75      151.14      8.32 o 
  -1   0   8       47.10       45.08      5.00 o 
   0   0   8       40.72       44.24      4.12 o 
   1   0   8        3.33        2.69      1.56 o 
   2   0   8      215.17      203.45      6.85 o 
   3   0   8      171.79      183.16     14.64 o 
   4   0   8      180.98      197.06     16.75 o 
   5   0   8        0.20        0.67      1.37 o 
   6   0   8        5.48        5.65      4.77 o 
   7   0   8        2.79        1.64      3.95 o 
  -5   1   8        3.59        3.65      6.43 o 
  -4   1   8      126.16      123.92     10.10 o 
  -3   1   8       83.93       72.48     14.04 o 
  -2   1   8      123.93      127.17      6.01 o 
  -1   1   8      120.45      113.28      5.34 o 
   0   1   8       30.44       32.45      4.04 o 
   1   1   8        0.12        0.61      0.76 o 
   2   1   8      144.67      126.27      6.29 o 
   3   1   8       36.96       20.29     12.23 o 
   4   1   8      193.67      203.00     16.64 o 
   5   1   8       20.91       20.84      5.78 o 
   6   1   8       19.54       19.44     14.56 o 
   7   1   8       68.11       73.37     19.41 o 
  -5   2   8       51.60       54.76     42.15 o 
  -4   2   8        9.03       13.30      9.20 o 
  -3   2   8        0.52        2.69      2.99 o 
  -2   2   8       21.89       11.84      4.48 o 
  -1   2   8       24.64       31.82      2.34 o 
   0   2   8       63.83       53.58      4.04 o 
   1   2   8       10.80        8.54      2.98 o 
   2   2   8       50.74       53.37      6.82 o 
   3   2   8      109.04       88.15     14.57 o 
   4   2   8       84.30       81.52     11.06 o 
   5   2   8        5.41        4.31      2.98 o 
   6   2   8       30.81       21.58     16.48 o 
   7   2   8        5.07        5.19      4.91 o 
  -5   3   8        7.75        5.04      7.92 o 
  -4   3   8        0.45        0.79      2.83 o 
  -3   3   8       40.98       40.03     14.89 o 
  -2   3   8      449.02      451.05     21.16 o 
  -1   3   8       14.72       14.24      4.36 o 
   0   3   8      110.38       99.30      3.19 o 
   1   3   8        9.40       10.63      5.63 o 
   2   3   8       50.49       54.19      7.39 o 
   3   3   8      971.96     1031.79     21.32 o 
   4   3   8      329.74      322.79     12.28 o 
   5   3   8       23.27       19.57     11.28 o 
   6   3   8       34.25       25.67     17.23 o 
   7   3   8       24.77       15.72     18.65 o 
  -5   4   8        6.34        2.91      6.05 o 
  -4   4   8       35.24       30.99     24.01 o 
  -3   4   8        0.39        1.66      2.46 o 
  -2   4   8      277.43      290.73     15.40 o 
  -1   4   8      354.23      345.63     11.26 o 
   0   4   8       35.13       35.87      2.08 o 
   1   4   8       39.47       39.63      6.18 o 
   2   4   8      582.83      628.15     32.25 o 
   3   4   8        3.71        6.68      4.57 o 
   4   4   8       27.09       20.90      3.94 o 
   5   4   8       16.46       18.87     13.91 o 
   6   4   8        0.90        1.08      2.65 o 
   7   4   8        1.45        1.42      2.69 o 
  -5   5   8       22.32       24.27     28.18 o 
  -4   5   8        8.67        9.81     12.36 o 
  -3   5   8       78.77       77.45     21.08 o 
  -2   5   8        0.55       -0.40      3.29 o 
  -1   5   8       33.73       32.01      2.59 o 
   0   5   8       16.24       14.32      2.20 o 
   1   5   8      279.05      287.81     11.38 o 
   2   5   8      179.34      190.67     10.50 o 
   3   5   8      380.40      404.94     13.76 o 
   4   5   8      373.13      364.93     33.54 o 
   5   5   8      148.84      132.89     15.81 o 
   6   5   8       19.34       16.45     11.37 o 
   7   5   8       42.59       32.48     14.10 o 
  -5   6   8       12.26        5.34      8.99 o 
  -4   6   8       64.55       69.06     22.56 o 
  -3   6   8        2.25        0.54      3.36 o 
  -2   6   8      390.05      405.90     38.41 o 
  -1   6   8       72.91       66.24      5.49 o 
   0   6   8        1.88        0.84      0.55 o 
   1   6   8      283.07      254.50     31.74 o 
   2   6   8       71.07       77.34      6.66 o 
   3   6   8      137.10      147.65     14.11 o 
   4   6   8      302.62      330.98     18.24 o 
   5   6   8       10.35       10.58      7.58 o 
   6   6   8        0.16        1.09      1.70 o 
   7   6   8       40.49       29.34     24.16 o 
  -4   7   8      130.37      119.21     37.91 o 
  -3   7   8       11.57       10.75     17.46 o 
  -2   7   8       92.96       95.02     39.47 o 
  -1   7   8      225.07      252.33     10.86 o 
   0   7   8      245.47      263.64     15.80 o 
   1   7   8      103.43      114.05      8.56 o 
   2   7   8      119.48      106.42     11.67 o 
   3   7   8       86.41       69.77     10.48 o 
   4   7   8       39.49       29.39      6.16 o 
   5   7   8      121.51      113.13     11.60 o 
   6   7   8        3.82        2.04      5.04 o 
   7   7   8       18.50       15.08     20.36 o 
  -4   8   8        0.03        0.99      3.36 o 
  -3   8   8       71.94       69.02     20.07 o 
  -2   8   8        0.61        0.60      4.50 o 
  -1   8   8        9.32        3.74      4.66 o 
   0   8   8      376.32      425.15     32.18 o 
   1   8   8       11.41       13.33      6.95 o 
   2   8   8        0.73        0.69      1.03 o 
   3   8   8       53.90       46.84      3.99 o 
   4   8   8       38.08       38.31      5.31 o 
   5   8   8      100.48      135.72     16.27 o 
   6   8   8      186.46      216.98     45.59 o 
   7   8   8       11.08        5.55     10.64 o 
  -4   9   8        5.40        4.01      8.24 o 
  -3   9   8        3.34        1.73      2.95 o 
  -2   9   8       39.25       20.22     29.46 o 
  -1   9   8      313.01      299.48     32.31 o 
   0   9   8        7.91        4.90      5.10 o 
   1   9   8       41.89       40.01     10.68 o 
   2   9   8      142.42      148.12      8.78 o 
   3   9   8        9.94        8.26      8.99 o 
   4   9   8        6.15        2.37      4.70 o 
   5   9   8       27.41       17.68     25.26 o 
   6   9   8       12.67       12.42     20.96 o 
  -3  10   8       24.02       12.59     30.35 o 
  -1  10   8       58.12       44.79     22.50 o 
   0  10   8        3.88        3.97      6.65 o 
   1  10   8        7.97        5.54     11.03 o 
   2  10   8       26.74       21.84     10.63 o 
   3  10   8        3.91        2.86      3.96 o 
   4  10   8        0.08        1.35      3.19 o 
   5  10   8      211.12      234.84     23.58 o 
   6  10   8       13.30        6.23      9.56 o 
  -1  11   8        2.89        2.27      3.19 o 
   0  11   8        3.80        1.01      2.71 o 
   1  11   8        4.38        4.04      4.58 o 
   2  11   8        2.81        1.10      2.80 o 
   3  11   8       46.23       43.08     19.74 o 
   4  11   8        0.00        1.41      3.79 o 
   5  11   8       40.12       28.96     42.89 o 
   0  12   8        3.43        1.50      3.06 o 
   1  12   8        0.00        1.53      3.05 o 
   2  12   8        0.01       -0.08      3.11 o 
   3  12   8        0.17        0.28      3.15 o 
   4  12   8       48.87       31.92     45.54 o 
   5  12   8        3.31        3.53      5.18 o 
   0  13   8       13.86        7.18     12.53 o 
   1  13   8        0.69        1.08      2.44 o 
   2  13   8        0.99        0.99      2.64 o 
   3  13   8        2.68        2.12      4.79 o 
  -1  -7   9      130.06      142.57     14.84 o 
   0  -7   9       67.95       58.44     12.85 o 
   1  -7   9       61.30       35.43     16.13 o 
  -2  -6   9        1.00        0.40      1.33 o 
  -1  -6   9        0.61        0.82      2.36 o 
   0  -6   9        3.06        2.13      2.51 o 
   1  -6   9       55.67       36.16     12.57 o 
   2  -6   9        3.06        2.69      2.29 o 
   3  -6   9       10.01        4.05      3.39 o 
  -3  -5   9        2.52        1.65      2.29 o 
  -2  -5   9       31.09       19.72     17.37 o 
  -1  -5   9       11.89        7.37      4.42 o 
   0  -5   9      177.63      171.28     15.51 o 
   1  -5   9      180.81      196.60     19.98 o 
   2  -5   9       56.67       50.75     13.77 o 
   3  -5   9       63.37       53.21     25.93 o 
   4  -5   9        7.67        2.63      3.24 o 
  -4  -4   9      103.06      100.66     16.41 o 
  -3  -4   9        6.13        4.24      2.99 o 
  -2  -4   9       51.06       59.34     10.26 o 
  -1  -4   9       33.15       30.38      7.51 o 
   0  -4   9        0.39        0.65      1.78 o 
   1  -4   9       95.94       91.87      8.76 o 
   2  -4   9       42.65       35.97     13.35 o 
   3  -4   9        4.28        1.96      2.89 o 
   4  -4   9       11.53        6.65      6.93 o 
  -4  -3   9        5.19        6.62      4.64 o 
  -3  -3   9       31.99       31.33     21.07 o 
  -2  -3   9        2.48        1.55      1.61 o 
  -1  -3   9       17.94       11.95      6.36 o 
   0  -3   9       56.07       57.40     11.85 o 
   1  -3   9      247.56      242.70     15.69 o 
   2  -3   9        7.31        6.26      3.37 o 
   3  -3   9       14.51       13.48      8.50 o 
   4  -3   9       21.18       12.12     10.49 o 
   5  -3   9       36.10       18.48     18.69 o 
  -4  -2   9        1.91        2.12      4.42 o 
  -3  -2   9       10.11       12.93      8.45 o 
  -2  -2   9       24.33       23.94      5.17 o 
  -1  -2   9       97.49       99.71     11.14 o 
   0  -2   9       54.10       55.30      7.85 o 
   1  -2   9      408.03      445.85     18.86 o 
   2  -2   9      238.38      240.98     14.79 o 
   3  -2   9       13.63       13.88      9.72 o 
   4  -2   9       35.50       32.32     10.05 o 
   5  -2   9        9.84        7.19      6.72 o 
   6  -2   9       54.04       27.69     27.23 o 
  -5  -1   9        4.30        2.53      1.93 o 
  -4  -1   9       15.24       11.33     10.37 o 
  -3  -1   9       21.15       20.06     11.83 o 
  -2  -1   9       17.65       11.28      7.82 o 
  -1  -1   9       47.18       48.56      7.72 o 
   0  -1   9      218.48      219.16     10.09 o 
   1  -1   9      151.29      154.43      9.79 o 
   2  -1   9       68.13       73.21      6.52 o 
   3  -1   9       11.26        9.00      6.10 o 
   4  -1   9       92.27       84.28     10.03 o 
   5  -1   9        5.60        3.88      2.76 o 
   6  -1   9       60.13       71.00     18.24 o 
  -5   0   9        6.87        2.29      3.60 o 
  -4   0   9       65.73       75.86     20.77 o 
  -3   0   9       36.41       40.60      9.83 o 
  -2   0   9       16.95       12.95      8.63 o 
  -1   0   9        1.28        0.80      1.26 o 
   0   0   9       57.27       63.45      5.13 o 
   1   0   9      203.39      205.11      8.92 o 
   2   0   9       27.33       20.88      8.06 o 
   3   0   9       29.46       26.52     11.17 o 
   4   0   9        1.88        1.37      2.20 o 
   5   0   9       13.50        9.84      9.49 o 
   6   0   9       51.36       48.89     26.78 o 
  -5   1   9        4.57        2.94      3.57 o 
  -4   1   9       14.63       11.19      8.32 o 
  -3   1   9       20.87       18.91      9.76 o 
  -2   1   9        3.38        5.29      2.89 o 
  -1   1   9      409.70      401.31     14.38 o 
   0   1   9        6.99        5.14      2.26 o 
   1   1   9      184.45      168.81     16.65 o 
   2   1   9      294.73      254.98     16.72 o 
   3   1   9      350.75      358.61     19.44 o 
   4   1   9       40.61       42.02      9.83 o 
   5   1   9       94.15      102.56     15.70 o 
   6   1   9        3.89        2.63      3.23 o 
   7   1   9        1.10        0.65      2.74 o 
  -5   2   9        6.62        4.66      5.63 o 
  -4   2   9        3.67        6.35      6.07 o 
  -3   2   9       53.96       46.38     16.31 o 
  -2   2   9        0.87        0.46      2.03 o 
  -1   2   9       36.44       42.68      5.78 o 
   0   2   9      152.94      151.36      6.88 o 
   1   2   9       39.62       36.12      8.34 o 
   2   2   9        0.69        2.07      2.37 o 
   3   2   9       32.26       31.24     17.07 o 
   4   2   9      145.53      134.89     13.84 o 
   5   2   9       31.56       31.70     10.85 o 
   6   2   9        7.25        7.02      7.22 o 
   7   2   9       23.83       18.14     13.31 o 
  -5   3   9        1.59        1.55      2.85 o 
  -4   3   9        3.92        3.94      3.05 o 
  -3   3   9        1.17        2.27      3.06 o 
  -2   3   9      110.51      108.05      9.33 o 
  -1   3   9        9.66        7.69      3.77 o 
   0   3   9       50.79       47.86      3.96 o 
   1   3   9       35.23       35.04      9.81 o 
   2   3   9      308.59      297.98     20.07 o 
   3   3   9      616.27      656.30     27.29 o 
   4   3   9        6.09        9.46      5.04 o 
   5   3   9       10.43        9.02      6.55 o 
   6   3   9        3.81        2.10      2.55 o 
   7   3   9       10.54        5.05      4.02 o 
  -5   4   9       25.92       21.92     32.01 o 
  -4   4   9        7.85       11.14     11.00 o 
  -3   4   9        0.37        0.97      3.18 o 
  -2   4   9       28.41       22.48     10.74 o 
  -1   4   9       45.20       42.56      4.19 o 
   0   4   9        0.00        0.36      0.60 o 
   1   4   9        0.24        0.94      1.60 o 
   2   4   9        7.63        9.81      5.45 o 
   3   4   9       46.98       41.85      7.18 o 
   4   4   9       22.70       20.69     12.29 o 
   5   4   9       26.90       21.99     16.99 o 
   6   4   9        0.64        1.25      2.75 o 
   7   4   9        3.90        4.19      4.18 o 
  -5   5   9        4.46        3.08      6.91 o 
  -4   5   9        2.00        3.85      5.66 o 
  -3   5   9      101.01      104.97     17.87 o 
  -2   5   9        1.60        1.93      1.88 o 
  -1   5   9       80.12       72.61      4.84 o 
   0   5   9       84.37       85.47      5.39 o 
   1   5   9       52.91       44.46      6.46 o 
   2   5   9      214.10      225.97     13.06 o 
   3   5   9       29.82       34.09     10.94 o 
   4   5   9       49.77       50.15     11.81 o 
   5   5   9       37.12       36.28     15.85 o 
   6   5   9       48.41       40.87      9.00 o 
   7   5   9        0.62        0.82      2.29 o 
  -4   6   9       37.05       24.75     30.70 o 
  -3   6   9        1.40        1.89      3.48 o 
  -2   6   9        0.71        1.10      1.65 o 
  -1   6   9       15.19       12.26      5.95 o 
   0   6   9       10.40       11.54      5.23 o 
   1   6   9        2.81        0.94      1.57 o 
   2   6   9      283.36      298.08     16.51 o 
   3   6   9        0.18        1.01      1.89 o 
   4   6   9       10.93       10.46      6.18 o 
   5   6   9       14.95       19.30     15.04 o 
   6   6   9        3.26        3.93      3.54 o 
  -4   7   9        2.09        0.31      1.59 o 
  -3   7   9       14.69        8.00     14.73 o 
  -2   7   9       23.02       10.47      8.49 o 
  -1   7   9       19.86       17.47      7.17 o 
   0   7   9       53.57       41.71     13.87 o 
   1   7   9      254.20      274.63     14.57 o 
   2   7   9       87.37       93.86      7.93 o 
   3   7   9        0.72        1.49      2.75 o 
   4   7   9       19.88       15.18     14.21 o 
   5   7   9        1.83        0.73      2.53 o 
   6   7   9        0.05        0.22      2.71 o 
   7   7   9        1.47        0.85      3.40 o 
  -4   8   9        1.51        3.17      7.81 o 
  -3   8   9        0.03        0.53      3.00 o 
  -2   8   9        8.46        7.25     11.04 o 
  -1   8   9       15.88        7.58      6.06 o 
   0   8   9       50.89       51.63      8.85 o 
   1   8   9      245.32      272.75     16.88 o 
   2   8   9       58.76       55.06      8.44 o 
   3   8   9       37.66       35.94     12.19 o 
   4   8   9       23.54       27.42      7.08 o 
   5   8   9       58.45       53.38     15.77 o 
   6   8   9        1.13        2.01      4.33 o 
  -3   9   9       72.68       60.59     24.05 o 
  -2   9   9       64.88       67.21     15.72 o 
   0   9   9       61.92       62.68      9.62 o 
   1   9   9       53.61       51.60     15.34 o 
   2   9   9       28.11       25.98     15.00 o 
   3   9   9       29.34       26.19     31.48 o 
   4   9   9       17.50       10.01     11.57 o 
   5   9   9       20.30       13.44     19.21 o 
   6   9   9        0.21        0.48      4.55 o 
   0  10   9      129.09      133.00     28.50 o 
   1  10   9        5.55        2.01      5.29 o 
   2  10   9       17.61       11.38     15.14 o 
   3  10   9        6.26        3.02      4.50 o 
   4  10   9        0.99        0.00      4.81 o 
   5  10   9        1.35        1.96      4.45 o 
   6  10   9       16.99       12.79     20.00 o 
   0  11   9       62.49       51.44     19.28 o 
   1  11   9        2.64        2.63      2.63 o 
   2  11   9       22.75       13.81     21.01 o 
   3  11   9        9.66       11.41     18.78 o 
   4  11   9        0.10        1.24      2.38 o 
   5  11   9       12.36        8.58     18.13 o 
   0  12   9        4.21        1.31      2.09 o 
   1  12   9       12.58        5.65      7.93 o 
   2  12   9        0.01        1.33      2.21 o 
   3  12   9        7.80        7.38      8.91 o 
   4  12   9        0.06        0.40      2.68 o 
   1  13   9        0.52        0.25      2.06 o 
   2  13   9        0.46        0.46      4.14 o 
   0  -6  10        0.21        0.57      1.92 o 
  -2  -5  10       11.99        6.97      7.11 o 
  -1  -5  10        0.13        0.34      1.69 o 
   0  -5  10       69.00       65.55     11.48 o 
   1  -5  10        8.59        5.77      4.48 o 
   2  -5  10        7.76        6.48      4.95 o 
   3  -5  10        0.36        0.99      3.70 o 
  -3  -4  10        2.87        3.26      2.87 o 
  -2  -4  10        2.87        2.63      4.46 o 
  -1  -4  10        0.27        0.65      1.73 o 
   0  -4  10       49.52       47.14      9.88 o 
   1  -4  10        0.79        0.91      1.43 o 
   2  -4  10       48.82       42.15     11.91 o 
   3  -4  10        4.57        3.95      4.30 o 
   4  -4  10       10.65        6.01      5.74 o 
  -3  -3  10        0.70        0.62      2.45 o 
  -2  -3  10        9.07        6.37      7.39 o 
  -1  -3  10       20.70       16.24     10.92 o 
   0  -3  10        0.03        0.57      1.35 o 
   1  -3  10        3.95        3.50      2.78 o 
   2  -3  10       21.62       15.10      6.93 o 
   3  -3  10       51.89       53.31     12.10 o 
   4  -3  10        0.03        0.07      2.63 o 
  -4  -2  10       20.34       17.05     19.11 o 
  -3  -2  10        3.93        2.94      3.33 o 
  -2  -2  10        0.32        1.10      2.11 o 
  -1  -2  10       14.26       12.27      8.65 o 
   0  -2  10        5.37        3.55      2.61 o 
   1  -2  10        0.33        0.80      1.48 o 
   2  -2  10      131.54       77.27     31.33 o 
   3  -2  10       19.57       14.08     12.30 o 
   4  -2  10        0.26       -0.22      3.35 o 
   5  -2  10       72.05       68.75     23.12 o 
  -4  -1  10       12.02        4.84      3.45 o 
  -3  -1  10       41.31       49.70      8.81 o 
  -2  -1  10       57.89       62.78     19.68 o 
  -1  -1  10       25.88       33.00      6.74 o 
   0  -1  10       20.33       15.26      9.64 o 
   1  -1  10       14.85       12.20      6.18 o 
   2  -1  10       74.63       71.61      7.27 o 
   3  -1  10        4.76        2.85      3.52 o 
   4  -1  10        0.20        0.99      2.79 o 
   5  -1  10      107.35      105.71     18.08 o 
  -4   0  10        0.65        1.31      2.35 o 
  -3   0  10       20.04       18.54     12.65 o 
  -2   0  10       13.14       11.45      9.24 o 
  -1   0  10       42.63       43.14      7.20 o 
   0   0  10       84.37       86.01      7.71 o 
   1   0  10       61.63       59.57     10.71 o 
   2   0  10      125.57      130.74     20.12 o 
   3   0  10       99.76       84.69     11.79 o 
   4   0  10       80.75       67.81     22.47 o 
   5   0  10      102.49      103.26     26.89 o 
   6   0  10       17.27        9.41      7.64 o 
  -4   1  10       23.89       17.77     18.78 o 
  -3   1  10        5.36        5.25      4.91 o 
  -2   1  10        8.01        8.42      6.86 o 
  -1   1  10        7.33        6.65      3.48 o 
   0   1  10        2.19        1.82      1.35 o 
   1   1  10      128.74      119.46     10.90 o 
   2   1  10       14.99       18.85      9.57 o 
   3   1  10       29.04       31.14     15.71 o 
   4   1  10      178.41      176.27     17.49 o 
   5   1  10        2.23        1.63      2.40 o 
   6   1  10        6.07        4.32      4.32 o 
  -4   2  10       53.92       67.30      8.70 o 
  -3   2  10       33.92       28.81     16.43 o 
  -2   2  10       44.43       39.23     18.20 o 
  -1   2  10       11.65        7.05      4.86 o 
   0   2  10       56.89       42.48      4.04 o 
   1   2  10        7.43        5.82      5.04 o 
   2   2  10       86.45       83.95      9.16 o 
   3   2  10      222.43      216.87     19.69 o 
   4   2  10       63.70       69.37      9.63 o 
   5   2  10       62.25       65.34     14.80 o 
   6   2  10        3.31        2.00      2.95 o 
  -4   3  10       12.37       11.69     10.41 o 
  -3   3  10        1.13        1.50      2.48 o 
  -2   3  10        0.30        0.21      2.04 o 
  -1   3  10        6.52        4.81      2.97 o 
   0   3  10      266.97      239.36      9.66 o 
   1   3  10       81.83       80.37     10.86 o 
   2   3  10        5.26        6.09      3.67 o 
   3   3  10       20.72       20.86     10.99 o 
   4   3  10       16.62       15.46     12.54 o 
   5   3  10       29.45       32.15     18.53 o 
   6   3  10       48.41       47.52      8.27 o 
  -4   4  10        0.10        1.05      4.70 o 
  -3   4  10       38.19       30.66     20.10 o 
  -2   4  10       20.16       13.12      6.50 o 
  -1   4  10       79.99       75.43      8.37 o 
   0   4  10       27.30       14.89     11.33 o 
   1   4  10      225.71      226.41     12.76 o 
   2   4  10      188.89      174.24     11.39 o 
   3   4  10      148.60      155.54     12.34 o 
   4   4  10       43.36       36.47     14.48 o 
   5   4  10        0.43        0.78      1.81 o 
   6   4  10        0.05        0.34      2.14 o 
  -4   5  10        9.02        3.48      7.45 o 
  -3   5  10        1.05        1.25      2.55 o 
  -2   5  10        9.79        6.75      5.24 o 
  -1   5  10       65.96       51.66      8.43 o 
   0   5  10       45.29       44.33      6.08 o 
   1   5  10       20.07       12.81      8.35 o 
   2   5  10       92.73       96.24     11.39 o 
   3   5  10        6.15        7.18      5.48 o 
   4   5  10        0.28        0.67      2.17 o 
   5   5  10       14.94       13.92      9.82 o 
   6   5  10        3.44        2.32      3.25 o 
  -4   6  10       16.87        8.29     18.53 o 
  -3   6  10        0.67        0.36      2.91 o 
  -2   6  10       69.01       69.91     10.83 o 
  -1   6  10        1.60        2.53      2.85 o 
   0   6  10      162.65      162.56     13.52 o 
   1   6  10      390.99      384.30     24.72 o 
   2   6  10        5.64        7.90      5.95 o 
   3   6  10       28.05       20.46     12.22 o 
   4   6  10       25.29       18.10     10.44 o 
   5   6  10        6.15        3.78      3.63 o 
   6   6  10        5.76        4.28      5.40 o 
  -3   7  10       26.71       11.62     14.93 o 
  -2   7  10        6.31        2.37      2.94 o 
  -1   7  10       23.43       16.86     16.48 o 
   0   7  10       10.64        8.90      7.08 o 
   1   7  10        1.03        0.14      1.94 o 
   2   7  10        4.77        4.68      3.70 o 
   3   7  10       17.25       17.57      6.32 o 
   4   7  10       10.19        8.56      7.77 o 
   5   7  10        2.73        2.69      3.15 o 
   6   7  10        1.61        1.59      3.80 o 
  -2   8  10        1.93        1.64      3.26 o 
  -1   8  10       36.84       31.84     27.60 o 
   0   8  10      137.87      131.31     11.65 o 
   1   8  10        0.64        2.10      3.43 o 
   2   8  10        1.09        1.87      2.33 o 
   3   8  10        9.23       10.26      9.86 o 
   4   8  10       12.05        7.07      8.48 o 
   5   8  10        2.92        1.56      4.39 o 
   6   8  10        1.11        2.98      4.11 o 
   0   9  10        0.45        0.89      1.61 o 
   1   9  10       15.05       13.16     11.79 o 
   2   9  10        0.33        0.79      3.24 o 
   3   9  10        1.52        1.24      2.58 o 
   4   9  10        1.60        3.11      6.65 o 
   5   9  10        0.46        1.04      4.52 o 
   6   9  10        0.00        0.63      3.37 o 
   0  10  10        1.03        1.04      2.13 o 
   1  10  10        8.30        2.75      4.62 o 
   2  10  10        1.16        1.90      3.71 o 
   3  10  10        1.73        1.16      2.63 o 
   4  10  10        2.97        2.00      4.90 o 
   5  10  10        0.04        2.43      5.27 o 
   1  11  10        3.60        3.34      5.24 o 
   2  11  10        3.43        1.59      2.98 o 
   3  11  10       36.19       40.69     16.97 o 
   4  11  10        3.04        2.01      4.19 o 
   5  11  10        1.81        3.96      7.81 o 
   1  12  10        0.64        0.39      1.58 o 
   2  12  10       17.44       10.84     19.89 o 
   3  12  10        2.00        1.95      3.43 o 
  -1  -4  11       25.05       13.80     12.66 o 
   0  -4  11        5.25        1.89      2.72 o 
   1  -4  11       32.46       19.37     18.01 o 
   2  -4  11       22.50       10.64     11.47 o 
  -2  -3  11       69.74       77.35     16.44 o 
  -1  -3  11        0.00        0.24      1.22 o 
   0  -3  11       22.01       19.57     13.96 o 
   1  -3  11        8.27        5.46      4.32 o 
   2  -3  11        6.00        3.67      3.82 o 
   3  -3  11       22.28       15.60     14.18 o 
  -3  -2  11        3.15        1.65      2.52 o 
  -2  -2  11       76.40       82.36     10.14 o 
  -1  -2  11       11.27        5.30      4.25 o 
   0  -2  11        7.93        5.07      6.34 o 
   1  -2  11       51.02       36.74     18.74 o 
   2  -2  11        4.16        2.07      2.30 o 
   3  -2  11       53.72       53.93     11.13 o 
   4  -2  11      116.79      115.29     15.18 o 
  -3  -1  11       52.73       58.73     14.24 o 
  -2  -1  11       25.90       18.82     15.23 o 
  -1  -1  11        0.33        0.68      1.18 o 
   0  -1  11       14.85        9.70      8.44 o 
   1  -1  11        4.70        2.40      2.41 o 
   2  -1  11       16.21       15.01     10.08 o 
   3  -1  11        0.04        1.15      2.26 o 
   4  -1  11        6.13        3.39      3.73 o 
   5  -1  11        0.97        1.71      3.44 o 
  -3   0  11       37.86       31.46      9.91 o 
  -2   0  11        0.10        0.38      1.23 o 
  -1   0  11        6.58        7.49      7.87 o 
   0   0  11        0.08        0.38      2.47 o 
   1   0  11       13.42        8.87      7.23 o 
   2   0  11        6.24        3.58      3.23 o 
   3   0  11      116.93      114.16     19.67 o 
   4   0  11       78.74       73.72     10.91 o 
   5   0  11       22.37       18.74      9.37 o 
  -3   1  11       16.93       10.00      9.68 o 
  -2   1  11        0.23        1.71      2.13 o 
  -1   1  11        2.57        3.97      5.88 o 
   0   1  11       86.76       78.23      8.94 o 
   1   1  11        3.19        1.62      2.04 o 
   2   1  11       24.96       21.06     14.57 o 
   3   1  11        0.02        0.73      1.95 o 
   4   1  11       36.46       36.69     15.52 o 
   5   1  11        3.49        1.60      2.32 o 
  -4   2  11        6.75        5.23      5.64 o 
  -3   2  11        0.43        1.62      2.40 o 
  -2   2  11       33.04       31.48     35.91 o 
  -1   2  11        2.73        0.29      2.32 o 
   0   2  11        2.70        1.95      1.94 o 
   1   2  11        6.64        3.46      2.67 o 
   2   2  11      162.76      160.25     16.98 o 
   3   2  11       29.13       20.75     12.06 o 
   4   2  11        8.26        5.98      5.31 o 
   5   2  11        0.24        1.12      1.60 o 
   6   2  11       12.74       12.30      8.82 o 
  -4   3  11        7.02        4.53      7.08 o 
  -3   3  11        1.83        2.57      3.59 o 
  -2   3  11       31.58       34.96     15.07 o 
  -1   3  11       25.37       13.83     16.78 o 
   0   3  11       67.67       59.55     11.62 o 
   1   3  11        0.26        0.51      6.74 o 
   2   3  11        0.17        1.18      2.30 o 
   3   3  11       36.35       37.16     12.16 o 
   4   3  11       15.21       12.48      9.32 o 
   5   3  11       10.87       10.84      8.39 o 
   6   3  11        1.01        2.18      2.67 o 
  -3   4  11       43.10       40.58     14.92 o 
  -2   4  11        0.34        1.47      3.82 o 
  -1   4  11        0.49        1.07      4.05 o 
   0   4  11        5.94        8.52      7.40 o 
   1   4  11       35.72       37.71      7.62 o 
   2   4  11       13.49        6.79      5.24 o 
   3   4  11        8.91        3.01      2.88 o 
   4   4  11        2.77        2.41      3.11 o 
   5   4  11        7.45       10.19      9.36 o 
   6   4  11        9.45        8.29      8.75 o 
  -3   5  11       57.41       61.17     22.42 o 
  -2   5  11        2.13        5.07      8.37 o 
  -1   5  11       33.12       26.90     32.20 o 
   0   5  11       16.74       17.14     11.52 o 
   1   5  11        8.81       14.30     10.28 o 
   2   5  11      119.01      122.33     14.63 o 
   3   5  11       13.37       11.19      9.80 o 
   4   5  11        0.00        0.56      1.55 o 
   5   5  11        0.13        0.33      2.91 o 
   6   5  11       30.31       22.84     23.84 o 
  -3   6  11        0.86        1.96      5.26 o 
  -2   6  11        3.32        3.34      5.44 o 
  -1   6  11        0.31        1.16      3.34 o 
   0   6  11       10.71        8.55      6.38 o 
   1   6  11        0.09        0.44      1.55 o 
   2   6  11        2.37        2.23      2.93 o 
   3   6  11       17.49       16.60     11.22 o 
   4   6  11       24.69       31.93      9.12 o 
   5   6  11       26.05       31.22     10.26 o 
   6   6  11        3.08        2.89      2.85 o 
  -2   7  11        6.84        6.43     10.84 o 
  -1   7  11       31.43       38.14     11.49 o 
   0   7  11       54.54       76.88     15.92 o 
   1   7  11       38.47       40.23     10.26 o 
   2   7  11       15.86       14.54     11.51 o 
   3   7  11        0.07        0.77      2.21 o 
   4   7  11        1.69        1.73      2.96 o 
   5   7  11        3.31        2.70      3.96 o 
   6   7  11        0.00        1.35      3.60 o 
  -1   8  11       14.73        9.25     12.90 o 
   0   8  11        3.93        1.70      3.94 o 
   1   8  11        2.53        2.13      2.47 o 
   2   8  11       24.27       12.25     10.83 o 
   3   8  11       10.35       15.16      8.43 o 
   4   8  11       26.67       28.14     11.89 o 
   5   8  11        0.37        0.67      2.69 o 
  -1   9  11       48.88       49.33     10.74 o 
   0   9  11        9.99        7.61      7.59 o 
   1   9  11        7.98        5.15      5.33 o 
   2   9  11        4.07        2.18      2.42 o 
   3   9  11       18.52       13.16     23.26 o 
   4   9  11        0.06       -0.02      5.10 o 
   5   9  11        6.10       11.01      9.06 o 
   0  10  11       27.65        6.11     20.88 o 
   1  10  11        0.04        0.56      2.15 o 
   2  10  11       29.30       42.31     21.84 o 
   3  10  11       11.64        7.07     12.05 o 
   4  10  11        1.52        1.87      7.01 o 
   5  10  11        7.84        4.18     12.79 o 
   1  11  11        1.09        0.09      2.51 o 
   2  11  11       11.13        2.75      8.37 o 
   3  11  11        2.34        0.91      2.04 o 
   4  11  11       13.84        9.34     15.87 o 
   0  -3  12        6.46        3.27      3.70 o 
   1  -3  12        4.92        1.58      3.06 o 
  -1  -2  12        5.56        4.79      6.79 o 
   0  -2  12        5.25        1.79      2.82 o 
   1  -2  12       21.66       15.13     16.49 o 
   2  -2  12       31.74       21.12     18.32 o 
   3  -2  12        0.19        1.27      2.70 o 
  -2  -1  12       23.27       17.91     32.56 o 
  -1  -1  12       24.69       17.31     30.57 o 
   0  -1  12       30.06       20.37     17.33 o 
   1  -1  12        0.12        0.66      1.46 o 
   2  -1  12       56.26       48.30     10.04 o 
   3  -1  12        2.75        2.97      3.84 o 
   4  -1  12        3.88        0.70      2.68 o 
  -2   0  12        0.09       -0.14      4.50 o 
  -1   0  12        4.58        4.16      6.93 o 
   0   0  12       35.42       46.68      9.48 o 
   1   0  12       24.22       15.62     12.04 o 
   2   0  12        0.79        0.76      1.58 o 
   3   0  12       14.29        9.18      9.04 o 
   4   0  12       10.17        6.78      7.80 o 
  -2   1  12        8.17        8.48      9.87 o 
  -1   1  12       32.81       32.92      9.38 o 
   0   1  12        8.15        4.38      4.43 o 
   1   1  12       49.09       41.65     11.04 o 
   2   1  12       17.71       20.81     16.20 o 
   3   1  12        0.02        0.71      1.96 o 
   4   1  12        5.41        2.90      2.55 o 
   5   1  12       12.26       10.39      9.16 o 
  -3   2  12        9.44       11.54      9.39 o 
  -2   2  12        0.15        1.59      3.65 o 
  -1   2  12       69.03       81.49     17.77 o 
   0   2  12        0.00        0.20      1.34 o 
   1   2  12        5.27        2.82      3.50 o 
   2   2  12       23.84       22.79     16.44 o 
   3   2  12        2.95        4.27      4.82 o 
   4   2  12       13.56       10.70      8.89 o 
   5   2  12        4.92        1.86      3.88 o 
  -3   3  12        1.17        0.99      3.50 o 
  -2   3  12        1.51        1.39      5.88 o 
  -1   3  12        0.89        0.85      3.67 o 
   0   3  12       68.38       79.48     20.34 o 
   1   3  12       22.21       22.86     14.48 o 
   2   3  12        3.75        8.49      6.05 o 
   3   3  12        3.67        3.03      3.25 o 
   4   3  12        9.00        5.07      6.76 o 
   5   3  12        4.22        1.47      2.29 o 
  -3   4  12        0.40        0.56      2.24 o 
  -2   4  12       69.34       77.31     19.73 o 
  -1   4  12        5.61        7.92     10.70 o 
   0   4  12        9.96        3.17      5.65 o 
   1   4  12       21.10       15.17     10.74 o 
   2   4  12       41.51       54.76     11.16 o 
   3   4  12        3.36        2.81      2.59 o 
   4   4  12        0.06       -0.04      2.53 o 
   5   4  12        9.49       12.71     10.12 o 
  -2   5  12        8.81        9.31      7.53 o 
  -1   5  12       78.72       81.68     15.37 o 
   0   5  12        0.07        0.54      2.75 o 
   1   5  12        0.18        1.21      2.07 o 
   2   5  12        1.16        2.09      2.40 o 
   3   5  12        1.46        1.34      2.15 o 
   4   5  12        1.95        3.47      4.02 o 
   5   5  12        0.42        0.71      2.66 o 
  -2   6  12        4.60        7.07     12.09 o 
  -1   6  12        5.91        1.56      3.12 o 
   0   6  12        0.24        1.07      3.37 o 
   1   6  12       25.15       19.80      8.57 o 
   2   6  12        2.83        1.49      1.99 o 
   3   6  12        0.41        1.73      1.86 o 
   4   6  12       24.26       33.53     19.27 o 
   5   6  12       11.63        7.88      8.76 o 
  -2   7  12       64.76       73.03     15.10 o 
  -1   7  12       18.09       14.03     16.69 o 
   0   7  12        1.02        0.20      2.77 o 
   1   7  12        1.38        2.58      3.03 o 
   2   7  12       28.08       28.26      8.92 o 
   3   7  12       33.90       46.69      9.55 o 
   4   7  12        6.72        9.25     10.22 o 
   5   7  12       24.41       27.76      8.88 o 
  -1   8  12        7.63        9.09     13.18 o 
   0   8  12        1.64        1.62      3.90 o 
   1   8  12       15.77       11.48     10.23 o 
   2   8  12        3.38        2.76      3.36 o 
   3   8  12        4.94        6.23      5.92 o 
   4   8  12       11.33       12.56     12.81 o 
   5   8  12        3.86        5.85      6.26 o 
  -1   9  12        8.73        5.88     10.59 o 
   0   9  12        5.55        2.26      6.65 o 
   1   9  12       21.26       11.93     17.77 o 
   2   9  12       33.86       34.41      7.92 o 
   3   9  12        7.21        6.33     10.33 o 
   4   9  12       11.13       11.45     15.65 o 
   0  10  12       42.07       41.00     20.42 o 
   2  10  12        0.37        0.34      1.93 o 
   3  10  12        0.55        0.82      2.52 o 
   2  11  12        0.15        0.22      2.49 o 
   1  -1  13       58.59       70.44     17.13 o 
  -1   0  13        6.46        3.51      8.17 o 
   0   0  13        0.34        1.08      5.97 o 
   1   0  13        5.29        5.61      6.19 o 
   2   0  13        2.36        1.66      2.61 o 
   3   0  13        7.33        3.29      4.36 o 
  -1   1  13        0.43        1.50      4.04 o 
   0   1  13       50.91       58.46     11.74 o 
   1   1  13       14.11       10.49     11.25 o 
   2   1  13        7.42        2.61      3.32 o 
   3   1  13       15.68        8.63     11.03 o 
  -1   2  13        6.39        3.40      7.16 o 
   0   2  13       10.12       14.40     30.33 o 
   1   2  13       22.80       25.29      6.62 o 
   2   2  13        5.09        6.06      6.38 o 
   3   2  13       21.84       23.95      8.28 o 
   4   2  13        6.03        4.95      5.50 o 
  -1   3  13       35.62       52.97     12.49 o 
   0   3  13        2.78        2.35      6.77 o 
   1   3  13        0.26        0.88      1.47 o 
   2   3  13        2.61        1.78      2.04 o 
   3   3  13        3.58        2.29      3.43 o 
   4   3  13        6.75        4.44      4.54 o 
  -1   4  13       20.36       22.17     33.57 o 
   0   4  13        0.94        1.31      3.43 o 
   1   4  13        3.77        2.29      3.18 o 
   2   4  13        5.23        4.55      4.26 o 
   3   4  13       25.47       29.12      8.54 o 
   4   4  13       52.72       49.66     10.49 o 
  -1   5  13       16.80       14.17     21.55 o 
   0   5  13        0.77        1.81      4.55 o 
   1   5  13        4.71        4.28      7.32 o 
   2   5  13       69.69       80.11     12.15 o 
   3   5  13        0.47        1.65      2.00 o 
   4   5  13       18.88       14.99     26.74 o 
  -1   6  13        1.49        1.14      2.75 o 
   0   6  13        0.01        0.63      3.51 o 
   1   6  13       29.80       48.81     20.81 o 
   2   6  13        0.01        0.53      1.54 o 
   3   6  13       60.59       72.02     15.46 o 
   4   6  13       61.40       79.76     11.24 o 
  -1   7  13        6.62        6.53      9.50 o 
   0   7  13        2.30        2.12      4.27 o 
   1   7  13       54.65       62.81     11.40 o 
   2   7  13        0.01        1.51      2.74 o 
   3   7  13        6.25        6.06      5.08 o 
   4   7  13        3.23        1.65      1.99 o 
   0   8  13        6.93        3.60      5.86 o 
   1   8  13        6.66        7.05     11.69 o 
   2   8  13        2.75        1.30      2.40 o 
   3   8  13       23.16       29.94      6.01 o 
   4   8  13        0.19        0.78      1.16 o 
   1   9  13        0.19        1.22      3.20 o 
   2   9  13       58.86       81.01     16.01 o 
   3   9  13        0.00        0.63      2.95 o 
   1   3  14        3.17        2.24      5.27 o 
   2   3  14       18.68       17.65     16.17 o 
   0   4  14        4.53        1.47      3.29 o 
   1   4  14        0.44        1.04      6.09 o 
   2   4  14       35.67       38.70     12.07 o 
   3   4  14      155.80      181.75     13.78 o 
   0   5  14        1.30        3.02      5.35 o 
   1   5  14        7.64        7.33     12.70 o 
   2   5  14        4.63        3.73      5.52 o 
   3   5  14        0.19        0.61      1.35 o 
   1   6  14        0.49        1.21      3.43 o 
   2   6  14       75.41       87.99     13.45 o 
   3   6  14        2.82        3.02     10.90 o 
   2   7  14        9.52        7.36     13.67 o 
                                                 
